# Supplementary material for: Changes in the perception of upright body orientation with age
Source: PLoS One. 2020 May 29;15(5):e0233160. doi: 10.1371/journal.pone.0233160 (PMC7259641; doi:10.1371/journal.pone.0233160)
Supplement: S1 Data — (CSV) [file pone.0233160.s003.csv]

trial "time" "S_v" "S_I" "response" "id" "group" "include"
1 59 1229.692 -36 -10 -2.36820216887093 "Y1" 1 1
2 63 1261.739 -36 -10 -3.19326409690038 "Y1" 1 1
3 78 1490.694 -36 -10 -4.15799983962299 "Y1" 1 1
4 97 1676.049 -36 -10 -5.48180272800969 "Y1" 1 1
5 99 1692.453 -36 -10 3.4530476833458 "Y1" 1 1
6 13 287.485 -13 -10 1.00123212279455 "Y1" 1 1
7 48 1021.175 -13 -10 2.14675404339305 "Y1" 1 1
8 66 1288.341 -13 -10 -0.63427935575019 "Y1" 1 1
9 69 1316.338 -13 -10 -2.77186195631011 "Y1" 1 1
10 76 1471.938 -13 -10 -3.79485400632681 "Y1" 1 1
11 15 304.641 0 -10 -0.145429220756709 "Y1" 1 1
12 28 856.111 0 -10 -1.70355877807064 "Y1" 1 1
13 35 916.478 0 -10 0.886198104148969 "Y1" 1 1
14 74 1376.834 0 -10 -1.68131592023576 "Y1" 1 1
15 86 1580.559 0 -10 0.220724406428863 "Y1" 1 1
16 4 185.96 13 -10 3.34091525065766 "Y1" 1 1
17 39 952.697 13 -10 0.421589329789796 "Y1" 1 1
18 55 1192.076 13 -10 -0.653689203991192 "Y1" 1 1
19 91 1624.592 13 -10 0.447766002901378 "Y1" 1 1
20 93 1640.809 13 -10 -1.63374681872364 "Y1" 1 1
21 2 159.873 36 -10 3.57260476649001 "Y1" 1 1
22 20 355.102 36 -10 2.22912772849277 "Y1" 1 1
23 31 881.116 36 -10 -2.00097743049562 "Y1" 1 1
24 45 997.333 36 -10 2.07818921753392 "Y1" 1 1
25 95 1656.018 36 -10 0.450750161449444 "Y1" 1 1
26 14 295.728 -36 -5 -2.59355502013811 "Y1" 1 1
27 30 871.885 -36 -5 -1.43656957250319 "Y1" 1 1
28 32 891.914 -36 -5 -0.943285751877559 "Y1" 1 1
29 70 1342.229 -36 -5 -2.59411389856329 "Y1" 1 1
30 90 1614.102 -36 -5 2.46800280379394 "Y1" 1 1
31 19 347.575 -13 -5 -0.203853686236421 "Y1" 1 1
32 44 989.536 -13 -5 0.867123983717508 "Y1" 1 1
33 73 1366.643 -13 -5 2.45718198252918 "Y1" 1 1
34 96 1662.701 -13 -5 -0.897744967139028 "Y1" 1 1
35 100 1698.095 -13 -5 0.615455754754126 "Y1" 1 1
36 9 255.354 0 -5 3.27376821275742 "Y1" 1 1
37 37 933.441 0 -5 -0.163922721748156 "Y1" 1 1
38 40 959.271 0 -5 -0.970563640292132 "Y1" 1 1
39 50 1035.154 0 -5 -0.34756429025953 "Y1" 1 1
40 65 1279.791 0 -5 0.683631411431378 "Y1" 1 1
41 11 270.594 13 -5 1.69214909104627 "Y1" 1 1
42 46 1005.035 13 -5 -0.179709629601101 "Y1" 1 1
43 52 1164.75 13 -5 1.64631054503519 "Y1" 1 1
44 56 1198.777 13 -5 1.27969702442822 "Y1" 1 1
45 84 1567.054 13 -5 -1.40152302128618 "Y1" 1 1
46 6 224.789 36 -5 0.709107210632712 "Y1" 1 1
47 22 372.622 36 -5 -1.24123276991471 "Y1" 1 1
48 26 842.586 36 -5 2.68052435582942 "Y1" 1 1
49 58 1215.86 36 -5 -0.318655062947077 "Y1" 1 1
50 88 1596.198 36 -5 1.42588250319316 "Y1" 1 1
51 5 192.834 -36 5 3.16653441976395 "Y1" 1 1
52 16 316.643 -36 5 -1.66784396335069 "Y1" 1 1
53 60 1238.243 -36 5 0.705124039181495 "Y1" 1 1
54 62 1254.491 -36 5 1.95186446081266 "Y1" 1 1
55 72 1358.475 -36 5 1.83471999340063 "Y1" 1 1
56 23 380.649 -13 5 -0.594806102048115 "Y1" 1 1
57 25 414.715 -13 5 0.866536310056607 "Y1" 1 1
58 53 1172.56 -13 5 1.42474335837602 "Y1" 1 1
59 57 1207.142 -13 5 0.347588198900808 "Y1" 1 1
60 94 1648.553 -13 5 -0.763711786215363 "Y1" 1 1
61 1 147.714 0 5 2.26756975998129 "Y1" 1 1
62 3 171.4 0 5 4.97754380211977 "Y1" 1 1
63 42 974.185 0 5 0.968056145150695 "Y1" 1 1
64 79 1497.86 0 5 -0.475155952376658 "Y1" 1 1
65 92 1632.268 0 5 0.044831303288909 "Y1" 1 1
66 18 334.259 13 5 0.140469421962617 "Y1" 1 1
67 21 363.281 13 5 0.324659741586874 "Y1" 1 1
68 36 924.984 13 5 1.75639275698592 "Y1" 1 1
69 81 1540.953 13 5 1.30995625637973 "Y1" 1 1
70 83 1557.515 13 5 3.15975165527196 "Y1" 1 1
71 8 247.989 36 5 1.10390828056609 "Y1" 1 1
72 29 863.4 36 5 -2.70183205152678 "Y1" 1 1
73 33 896.939 36 5 -0.91219060382328 "Y1" 1 1
74 64 1272.183 36 5 1.37878079666546 "Y1" 1 1
75 67 1299.039 36 5 -1.61388202703879 "Y1" 1 1
76 38 943.429 -36 10 1.07861648294673 "Y1" 1 1
77 49 1028.325 -36 10 3.67500796633221 "Y1" 1 1
78 51 1155.976 -36 10 4.39085420304536 "Y1" 1 1
79 77 1479.543 -36 10 -1.84905236852643 "Y1" 1 1
80 85 1573.472 -36 10 1.99980354320127 "Y1" 1 1
81 27 849.145 -13 10 2.36785117486287 "Y1" 1 1
82 54 1180.481 -13 10 3.43959140047574 "Y1" 1 1
83 68 1308.232 -13 10 -1.54784778446071 "Y1" 1 1
84 80 1504.929 -13 10 0.604673540223472 "Y1" 1 1
85 98 1684.446 -13 10 3.88279350760215 "Y1" 1 1
86 10 262.455 0 10 2.41405526845035 "Y1" 1 1
87 17 325.968 0 10 -0.450768467605768 "Y1" 1 1
88 41 966.18 0 10 0.935248620114511 "Y1" 1 1
89 75 1384.893 0 10 2.11610073899983 "Y1" 1 1
90 82 1550.377 0 10 3.39971627980682 "Y1" 1 1
91 7 239.724 13 10 -0.67994874852611 "Y1" 1 1
92 12 278.116 13 10 0.190931033670746 "Y1" 1 1
93 24 406.799 13 10 -2.52653446521181 "Y1" 1 1
94 61 1247.273 13 10 3.39529906148202 "Y1" 1 1
95 89 1603.787 13 10 4.88881267511674 "Y1" 1 1
96 34 906.933 36 10 1.79531288067303 "Y1" 1 1
97 43 982.018 36 10 0.28277164604741 "Y1" 1 1
98 47 1014.224 36 10 1.86500491087167 "Y1" 1 1
99 71 1352.015 36 10 3.80719965936627 "Y1" 1 1
100 87 1589.571 36 10 3.54645226009923 "Y1" 1 1
101 11 225.195 -36 -10 -0.557971221406506 "Y2" 1 1
102 19 309.644 -36 -10 -0.833014073705542 "Y2" 1 1
103 26 781.426 -36 -10 0.473708471548412 "Y2" 1 1
104 47 968.609 -36 -10 -0.603492025179286 "Y2" 1 1
105 66 1502.017 -36 -10 -1.49728985802568 "Y2" 1 1
106 1 99.824 -13 -10 6.38659320590777 "Y2" 1 1
107 23 345.302 -13 -10 2.20978847429889 "Y2" 1 1
108 49 984.16 -13 -10 -0.259720313270385 "Y2" 1 1
109 88 2129.254 -13 -10 -1.4285493938091 "Y2" 1 1
110 96 2199.939 -13 -10 -2.61145375822663 "Y2" 1 1
111 31 833.338 0 -10 -1.52026331378578 "Y2" 1 1
112 58 1432.029 0 -10 -1.75188138226982 "Y2" 1 1
113 71 1545.844 0 -10 -2.04788627732981 "Y2" 1 1
114 74 1570.104 0 -10 -1.72617605708635 "Y2" 1 1
115 86 2106.969 0 -10 -1.81816207692223 "Y2" 1 1
116 21 331.054 13 -10 -3.78911699079774 "Y2" 1 1
117 33 850.934 13 -10 -1.94206384547194 "Y2" 1 1
118 35 868.342 13 -10 -4.54544083085065 "Y2" 1 1
119 42 923.059 13 -10 -1.5199484769011 "Y2" 1 1
120 81 2057.848 13 -10 0.679516963763382 "Y2" 1 1
121 16 276.455 36 -10 -2.9869965875455 "Y2" 1 1
122 38 891.206 36 -10 -2.04571747935455 "Y2" 1 1
123 44 941.008 36 -10 -2.75781346922499 "Y2" 1 1
124 83 2079.251 36 -10 1.06954484955907 "Y2" 1 1
125 99 2229.001 36 -10 -1.54309089069927 "Y2" 1 1
126 15 263.643 -36 -5 3.75473301626828 "Y2" 1 1
127 24 355.603 -36 -5 -2.66233549761975 "Y2" 1 1
128 68 1519.372 -36 -5 0.981679375563731 "Y2" 1 1
129 91 2155.274 -36 -5 -2.20396594043139 "Y2" 1 1
130 97 2212.37 -36 -5 -3.57963272645604 "Y2" 1 1
131 12 232.421 -13 -5 2.03601016141003 "Y2" 1 1
132 20 320.495 -13 -5 1.07335827210481 "Y2" 1 1
133 51 1372.672 -13 -5 -0.255832487212744 "Y2" 1 1
134 57 1422.843 -13 -5 -0.66843828931906 "Y2" 1 1
135 75 1579.537 -13 -5 -1.99770327816279 "Y2" 1 1
136 8 192.879 0 -5 -2.15856115022318 "Y2" 1 1
137 17 284.711 0 -5 -1.97478289461529 "Y2" 1 1
138 65 1493.232 0 -5 -2.13520268246992 "Y2" 1 1
139 72 1553.281 0 -5 -0.688299362625283 "Y2" 1 1
140 82 2066.435 0 -5 0.78814893385717 "Y2" 1 1
141 3 138.756 13 -5 -2.82055842879846 "Y2" 1 1
142 6 175.69 13 -5 -2.45606748213483 "Y2" 1 1
143 46 961.302 13 -5 -2.47405948710294 "Y2" 1 1
144 55 1404.407 13 -5 -3.64782019937764 "Y2" 1 1
145 59 1443.206 13 -5 -1.79146616378457 "Y2" 1 1
146 37 883.443 36 -5 -4.31245017470556 "Y2" 1 1
147 39 897.127 36 -5 -3.00610790656592 "Y2" 1 1
148 53 1388.474 36 -5 -0.39345207879694 "Y2" 1 1
149 61 1460.643 36 -5 0.225375091150797 "Y2" 1 1
150 94 2182.059 36 -5 -2.61603378346353 "Y2" 1 1
151 5 162.579 -36 5 -1.57754634924201 "Y2" 1 1
152 30 824.287 -36 5 0.966376730002337 "Y2" 1 1
153 48 976.024 -36 5 -3.34226549707011 "Y2" 1 1
154 84 2091.115 -36 5 -1.64632817212927 "Y2" 1 1
155 87 2117.196 -36 5 -3.57143496239529 "Y2" 1 1
156 9 202.534 -13 5 -1.85258863650648 "Y2" 1 1
157 22 338.506 -13 5 0.783766362105667 "Y2" 1 1
158 28 803.3 -13 5 1.26431518029312 "Y2" 1 1
159 32 842.565 -13 5 -0.156619451849312 "Y2" 1 1
160 79 2039.548 -13 5 1.03148295507384 "Y2" 1 1
161 25 363.324 0 5 -2.56367935112635 "Y2" 1 1
162 90 2143.998 0 5 -2.62139769769713 "Y2" 1 1
163 95 2189.631 0 5 -1.37129108705575 "Y2" 1 1
164 98 2219.451 0 5 -2.0544421398164 "Y2" 1 1
165 100 2236.679 0 5 -1.09627151667875 "Y2" 1 1
166 2 120.823 13 5 -1.92134700492182 "Y2" 1 1
167 13 243.123 13 5 -1.02750922095796 "Y2" 1 1
168 36 875.252 13 5 -3.4339429606426 "Y2" 1 1
169 63 1476.734 13 5 -2.47137113124829 "Y2" 1 1
170 93 2174.847 13 5 -1.32527826845499 "Y2" 1 1
171 40 906.163 36 5 -2.67776947635966 "Y2" 1 1
172 50 995.629 36 5 -1.53171897797221 "Y2" 1 1
173 60 1453.943 36 5 -0.0647473808327745 "Y2" 1 1
174 70 1536.606 36 5 -0.454558687316637 "Y2" 1 1
175 77 2022.076 36 5 -1.27961765276561 "Y2" 1 1
176 4 154.532 -36 10 0.282629836148468 "Y2" 1 1
177 27 792.404 -36 10 2.18485576342047 "Y2" 1 1
178 43 932.519 -36 10 -1.68833989221117 "Y2" 1 1
179 52 1380.211 -36 10 -0.0621720146639236 "Y2" 1 1
180 73 1562.651 -36 10 -4.41561834693434 "Y2" 1 1
181 10 212.368 -13 10 0.672247024174759 "Y2" 1 1
182 18 295.994 -13 10 1.45144109843937 "Y2" 1 1
183 29 813.421 -13 10 2.59737268722818 "Y2" 1 1
184 64 1484.869 -13 10 0.693071462126917 "Y2" 1 1
185 78 2030.471 -13 10 2.5515481519539 "Y2" 1 1
186 7 185.08 0 10 -1.75711310693551 "Y2" 1 1
187 41 914.347 0 10 -2.05503233324297 "Y2" 1 1
188 45 950.241 0 10 0.236798344349863 "Y2" 1 1
189 54 1396.148 0 10 -0.154540912465036 "Y2" 1 1
190 62 1467.44 0 10 -0.702898940828677 "Y2" 1 1
191 56 1411.557 13 10 -1.12702161585428 "Y2" 1 1
192 67 1513.033 13 10 -1.94043370682973 "Y2" 1 1
193 69 1528.271 13 10 -1.50499361050983 "Y2" 1 1
194 89 2136.811 13 10 -5.79071729045041 "Y2" 1 1
195 92 2166.164 13 10 -0.977871607819392 "Y2" 1 1
196 14 253.947 36 10 2.0244266714934 "Y2" 1 1
197 34 860.391 36 10 -1.46434433012112 "Y2" 1 1
198 76 2013.275 36 10 -1.16120120496283 "Y2" 1 1
199 80 2048.322 36 10 0.786838639954379 "Y2" 1 1
200 85 2100.693 36 10 -0.565342086165904 "Y2" 1 1
201 5 161.305 -36 -10 4.16356627099824 "Y3" 1 1
202 47 698.591 -36 -10 0.0153010975835314 "Y3" 1 1
203 56 903.504 -36 -10 -0.457111996962918 "Y3" 1 1
204 67 972.448 -36 -10 1.75064058096489 "Y3" 1 1
205 90 1504.601 -36 -10 0.112066158278442 "Y3" 1 1
206 26 551.614 -13 -10 -0.455364826231869 "Y3" 1 1
207 33 597.582 -13 -10 2.69970486478832 "Y3" 1 1
208 37 627.972 -13 -10 2.765514018914 "Y3" 1 1
209 98 1553.646 -13 -10 0.610295278723129 "Y3" 1 1
210 16 244.533 0 -10 2.20318334730588 "Y3" 1 1
211 54 893.952 0 -10 0.865892430018501 "Y3" 1 1
212 87 1488.815 0 -10 -0.695315906659203 "Y3" 1 1
213 93 1521.332 0 -10 -0.808453071979534 "Y3" 1 1
214 96 1540.752 0 -10 0.725770203510942 "Y3" 1 1
215 24 298.971 13 -10 -0.00761820702276237 "Y3" 1 1
216 35 613.646 13 -10 0.542980680504766 "Y3" 1 1
217 44 680.84 13 -10 -1.54560331961424 "Y3" 1 1
218 51 879.288 13 -10 0.494836932193 "Y3" 1 1
219 69 984.708 13 -10 1.8487553274453 "Y3" 1 1
220 21 276.558 36 -10 -1.35979911331137 "Y3" 1 1
221 42 665.161 36 -10 -0.741001642663364 "Y3" 1 1
222 63 947.199 36 -10 -0.491499409571312 "Y3" 1 1
223 72 1001.583 36 -10 1.26237909376733 "Y3" 1 1
224 78 1425.47 36 -10 1.50490719577097 "Y3" 1 1
225 2 134.595 -36 -5 6.71004416660981 "Y3" 1 1
226 12 212.292 -36 -5 3.25931301854697 "Y3" 1 1
227 32 589.343 -36 -5 1.41718698048199 "Y3" 1 1
228 85 1478.297 -36 -5 -0.807408079277843 "Y3" 1 1
229 88 1494.158 -36 -5 -1.24192989028416 "Y3" 1 1
230 7 174.817 -13 -5 0.75516906737122 "Y3" 1 1
231 17 251.545 -13 -5 2.441033961236 "Y3" 1 1
232 40 648.506 -13 -5 1.69216476103984 "Y3" 1 1
233 46 692.456 -13 -5 0.457623463530442 "Y3" 1 1
234 99 1558.922 -13 -5 1.46704707799718 "Y3" 1 1
235 19 263.629 0 -5 0.889348997460256 "Y3" 1 1
236 22 283.315 0 -5 0.592068147721878 "Y3" 1 1
237 48 703.967 0 -5 0.201855093779088 "Y3" 1 1
238 50 716.793 0 -5 1.44461404544327 "Y3" 1 1
239 4 154.153 13 -5 1.79596141126345 "Y3" 1 1
240 38 634.641 13 -5 1.80673860626276 "Y3" 1 1
241 52 883.641 13 -5 -0.369335306872931 "Y3" 1 1
242 61 934.527 13 -5 -0.599638893284739 "Y3" 1 1
243 79 1430.202 13 -5 1.51417331158408 "Y3" 1 1
244 36 620.899 36 -5 0.886800113040342 "Y3" 1 1
245 59 921.883 36 -5 -1.58516531508445 "Y3" 1 1
246 64 954.047 36 -5 1.39420656062029 "Y3" 1 1
247 76 1415.507 36 -5 -0.546688671757079 "Y3" 1 1
248 92 1515.686 36 -5 -2.19733396493426 "Y3" 1 1
249 13 220.32 -36 5 2.36886902555865 "Y3" 1 1
250 75 1047.382 -36 5 -1.57742403680713 "Y3" 1 1
251 82 1459.558 -36 5 -2.53983359863609 "Y3" 1 1
252 95 1533.681 -36 5 -2.06187262454911 "Y3" 1 1
253 100 1564.264 -36 5 -1.28524466881376 "Y3" 1 1
255 9 189.87 -13 5 0.347582668783927 "Y3" 1 1
256 15 237.855 -13 5 0.486379871693742 "Y3" 1 1
257 31 582.029 -13 5 0.85298349775976 "Y3" 1 1
258 80 1435.333 -13 5 0.146181342930326 "Y3" 1 1
259 86 1483.665 -13 5 -2.48486439682857 "Y3" 1 1
260 39 640.569 0 5 1.43807327041258 "Y3" 1 1
261 55 898.203 0 5 -1.47419435799277 "Y3" 1 1
262 66 967.053 0 5 0.691357380616247 "Y3" 1 1
263 70 990.046 0 5 -0.683518754077395 "Y3" 1 1
264 84 1471.44 0 5 -3.71527553832912 "Y3" 1 1
265 6 169.102 13 5 0.805944142886666 "Y3" 1 1
266 11 203.97 13 5 -1.67307976388989 "Y3" 1 1
267 45 686.547 13 5 -3.34226807195531 "Y3" 1 1
268 53 888.516 13 5 -2.77005775290334 "Y3" 1 1
269 77 1420.835 13 5 -2.7603951925434 "Y3" 1 1
270 20 269.02 36 5 -1.50920339540564 "Y3" 1 1
271 27 560.028 36 5 -3.62478116146606 "Y3" 1 1
272 29 570.88 36 5 -3.78011204405656 "Y3" 1 1
273 57 909.489 36 5 -3.12032890216678 "Y3" 1 1
274 89 1499.183 36 5 -2.35967060695572 "Y3" 1 1
275 10 196.364 -36 10 0.0970358181883029 "Y3" 1 1
276 41 656.27 -36 10 1.56606125567423 "Y3" 1 1
277 62 940.763 -36 10 -1.42254359143328 "Y3" 1 1
278 65 959.952 -36 10 1.19936793517851 "Y3" 1 1
279 94 1527.84 -36 10 -1.74610036767273 "Y3" 1 1
280 28 565.933 -13 10 -4.41609057756329 "Y3" 1 1
281 43 672.027 -13 10 0.0763708538523894 "Y3" 1 1
282 68 979.064 -13 10 -0.817443173242382 "Y3" 1 1
283 71 996.079 -13 10 0.0992744624093236 "Y3" 1 1
284 91 1509.852 -13 10 -2.40678154854522 "Y3" 1 1
285 1 104.864 0 10 4.82046152417771 "Y3" 1 1
286 23 289.65 0 10 2.27404567157401 "Y3" 1 1
287 30 575.983 0 10 0.0509133060991621 "Y3" 1 1
288 58 916.113 0 10 -0.166980243178566 "Y3" 1 1
289 97 1547.33 0 10 -2.00906726155116 "Y3" 1 1
290 3 144.47 13 10 -3.33829928619568 "Y3" 1 1
291 14 228.155 13 10 2.07025678449356 "Y3" 1 1
292 18 258.074 13 10 1.72750224757334 "Y3" 1 1
293 25 546.04 13 10 -3.07184287576115 "Y3" 1 1
294 73 1009.305 13 10 -3.06349434558089 "Y3" 1 1
295 8 181.945 36 10 -4.69012880437983 "Y3" 1 1
296 34 606.308 36 10 -2.00919542173825 "Y3" 1 1
297 49 709.95 36 10 -2.89540846069432 "Y3" 1 1
298 60 928.288 36 10 -2.67471146022103 "Y3" 1 1
299 83 1465.818 36 10 -4.30170752760077 "Y3" 1 1
300 25 194.918 -36 -10 1.42044361809008 "Y4" 1 1
301 54 830.669 -36 -10 0.887069820279889 "Y4" 1 1
302 62 1196.1 -36 -10 0.932262446636076 "Y4" 1 1
303 87 1763.307 -36 -10 0.703544651992539 "Y4" 1 1
304 16 139.551 -13 -10 -0.832443894466244 "Y4" 1 1
305 37 720.084 -13 -10 0.339037840816713 "Y4" 1 1
306 40 737.502 -13 -10 0.224679387040987 "Y4" 1 1
307 79 1290.534 -13 -10 -0.373757713032113 "Y4" 1 1
308 12 112.515 -5 -10 0.152733031595496 "Y4" 1 1
309 32 693.119 -5 -10 -0.560489650565816 "Y4" 1 1
310 67 1222.083 -5 -10 -0.236799186923954 "Y4" 1 1
311 71 1243.419 -5 -10 -0.951634558582037 "Y4" 1 1
312 6 77.479 0 -10 0.0778094444818588 "Y4" 1 1
313 8 90.68 0 -10 0.359076364453059 "Y4" 1 1
314 14 126.811 0 -10 0.106946044344148 "Y4" 1 1
315 58 1173.626 0 -10 -0.287112304810244 "Y4" 1 1
316 69 1233.352 5 -10 0.0700055486678919 "Y4" 1 1
317 77 1280.862 5 -10 -0.937890169233803 "Y4" 1 1
318 96 1816.898 5 -10 -0.88179490919328 "Y4" 1 1
319 107 1879.839 5 -10 -1.15832672956732 "Y4" 1 1
320 21 169.728 13 -10 -2.67860024871462 "Y4" 1 1
321 28 210.114 13 -10 0.909354281067653 "Y4" 1 1
322 92 1794.232 13 -10 0.129983594737376 "Y4" 1 1
323 105 1867.741 13 -10 1.41304918943633 "Y4" 1 1
324 81 1303.351 36 -10 -2.09318242727247 "Y4" 1 1
325 101 1843.963 36 -10 -2.75933695148213 "Y4" 1 1
326 103 1854.708 36 -10 -2.43137046659536 "Y4" 1 1
327 110 1898.945 36 -10 -3.33738273028416 "Y4" 1 1
328 11 106.866 -36 -5 11.203246393107 "Y4" 1 1
329 70 1237.461 -36 -5 1.72275204056472 "Y4" 1 1
330 86 1756.296 -36 -5 2.19639554217662 "Y4" 1 1
331 108 1884.703 -36 -5 0.683973648420351 "Y4" 1 1
332 2 53.169 -13 -5 5.67990945043351 "Y4" 1 1
333 7 84.615 -13 -5 6.73417561569716 "Y4" 1 1
334 24 187.39 -13 -5 -1.33728709580163 "Y4" 1 1
335 97 1821.433 -13 -5 -0.412194980725446 "Y4" 1 1
336 5 73.203 -5 -5 1.99008510042324 "Y4" 1 1
337 27 204.529 -5 -5 0.981674140872492 "Y4" 1 1
338 50 800.075 -5 -5 0.705987940605977 "Y4" 1 1
339 61 1189.876 -5 -5 0.0742387065461477 "Y4" 1 1
340 20 163.313 0 -5 0.546230941140984 "Y4" 1 1
341 34 704.596 0 -5 0.500172165124827 "Y4" 1 1
342 91 1788.258 0 -5 -0.095481273737486 "Y4" 1 1
343 112 1909.025 0 -5 0.131881647759802 "Y4" 1 1
344 66 1216.069 5 -5 0.812347162009574 "Y4" 1 1
345 76 1274.617 5 -5 0.966429819827697 "Y4" 1 1
346 82 1308.473 5 -5 0.00492358089670558 "Y4" 1 1
347 95 1810.966 5 -5 0.458555660456871 "Y4" 1 1
348 30 679.945 13 -5 -0.89760000890011 "Y4" 1 1
349 39 731.266 13 -5 -0.281549140050225 "Y4" 1 1
350 47 782.915 13 -5 -1.74186795397155 "Y4" 1 1
351 63 1201.409 13 -5 -2.13092325860707 "Y4" 1 1
352 44 763.64 36 -5 -3.15183113203808 "Y4" 1 1
353 56 841.595 36 -5 -0.338683676535836 "Y4" 1 1
354 80 1295.688 36 -5 -1.6539245430237 "Y4" 1 1
355 88 1768.642 36 -5 -2.41752624037151 "Y4" 1 1
356 41 744.779 -36 5 1.30998664664398 "Y4" 1 1
357 43 756.98 -36 5 1.7400715988148 "Y4" 1 1
358 68 1228.613 -36 5 1.71435890705528 "Y4" 1 1
359 75 1269.013 -36 5 1.82326956245632 "Y4" 1 1
360 19 158.324 -13 5 -0.958799280852236 "Y4" 1 1
361 46 776.718 -13 5 -0.682971116906959 "Y4" 1 1
362 49 795.355 -13 5 0.539845710425622 "Y4" 1 1
363 85 1325.788 -13 5 1.51959354187217 "Y4" 1 1
364 13 120.051 -5 5 0.232991342080379 "Y4" 1 1
365 55 835.38 -5 5 1.38286544186691 "Y4" 1 1
366 64 1205.862 -5 5 0.0840617070894191 "Y4" 1 1
367 98 1826.764 -5 5 0.411350103850533 "Y4" 1 1
368 4 66.801 0 5 0.118535103095701 "Y4" 1 1
369 9 95.079 0 5 -0.454367050286516 "Y4" 1 1
370 22 175.059 0 5 -1.50879957530321 "Y4" 1 1
371 83 1315.641 0 5 1.33306788049679 "Y4" 1 1
372 35 709.765 5 5 -1.43919069535375 "Y4" 1 1
373 59 1178.496 5 5 -0.890008221691085 "Y4" 1 1
374 73 1255.616 5 5 -0.686039980015339 "Y4" 1 1
375 106 1873.711 5 5 0.553860457883237 "Y4" 1 1
376 17 144.914 13 5 -2.74636576375032 "Y4" 1 1
377 29 675.054 13 5 -0.249318162612139 "Y4" 1 1
378 93 1801.505 13 5 0.397418788953466 "Y4" 1 1
379 100 1836.695 13 5 0.095614724368874 "Y4" 1 1
380 1 41.997 36 5 -4.1682501262931 "Y4" 1 1
381 33 698.618 36 5 5 "Y4" 1 0
382 52 816.027 36 5 -2.09017275710929 "Y4" 1 1
383 90 1780.787 36 5 -0.139341537002943 "Y4" 1 1
384 15 134.117 -36 10 1.27591584157009 "Y4" 1 1
385 38 724.543 -36 10 -0.679157203364088 "Y4" 1 1
386 72 1250.464 -36 10 -1.29604079207168 "Y4" 1 1
387 109 1891.494 -36 10 1.86038005710701 "Y4" 1 1
388 3 59.591 -13 10 2.61716319716334 "Y4" 1 1
389 60 1182.899 -13 10 0.126384299425045 "Y4" 1 1
390 84 1320.682 -13 10 2.38982126363757 "Y4" 1 1
391 89 1773.163 -13 10 0.122727620031947 "Y4" 1 1
392 10 99.975 -5 10 -0.267403118628531 "Y4" 1 1
393 57 1166.445 -5 10 0.444603517269068 "Y4" 1 1
394 102 1850.025 -5 10 -0.240322034683752 "Y4" 1 1
395 104 1862.779 -5 10 1.56606125547962 "Y4" 1 1
396 23 180.334 0 10 -0.886243779363348 "Y4" 1 1
397 45 769.852 0 10 -0.0605243026024005 "Y4" 1 1
398 48 789.144 0 10 -0.459394572213366 "Y4" 1 1
399 78 1285.752 0 10 0.738679535847842 "Y4" 1 1
400 26 199.782 5 10 -0.312237505543305 "Y4" 1 1
401 36 715.531 5 10 -0.610222851035652 "Y4" 1 1
402 42 750.223 5 10 -0.65363283035058 "Y4" 1 1
403 94 1805.957 5 10 1.17857328831507 "Y4" 1 1
404 18 151.387 13 10 -1.27604596279666 "Y4" 1 1
405 53 824.831 13 10 -0.235764082632645 "Y4" 1 1
406 74 1263.095 13 10 0.533840173995464 "Y4" 1 1
407 99 1831.424 13 10 0.398521530423283 "Y4" 1 1
408 31 687.106 36 10 -4.00308859762615 "Y4" 1 1
409 51 807.533 36 10 -1.82626351506494 "Y4" 1 1
410 65 1211.218 36 10 -2.852939650095 "Y4" 1 1
411 111 1904.441 36 10 -2.43593463526993 "Y4" 1 1
524 60 894.903 -36 -10 2.13143019733275 "Y5" 1 1
525 103 1337.663 -36 -10 1.27580940816901 "Y5" 1 1
526 19 182.166 -13 -10 -1.72648946967406 "Y5" 1 1
527 66 934.767 -13 -10 -1.17646460939947 "Y5" 1 1
528 91 1274.964 -13 -10 -1.96892416750002 "Y5" 1 1
529 1 45.961 -5 -10 -1.75294258797383 "Y5" 1 1
530 9 113.351 -5 -10 -1.14444754120982 "Y5" 1 1
531 106 1360.991 -5 -10 -2.96408242216566 "Y5" 1 1
532 23 214.891 0 -10 0.52823294084989 "Y5" 1 1
533 26 235.529 0 -10 -0.831932773963708 "Y5" 1 1
534 108 1370.407 0 -10 -1.51132591417601 "Y5" 1 1
535 4 70.677 5 -10 -10.0916255753828 "Y5" 1 1
536 13 140.476 5 -10 -6.48863281127953 "Y5" 1 1
537 16 159.63 5 -10 -8.79434539260871 "Y5" 1 1
538 111 1388.423 5 -10 -4.51215335045662 "Y5" 1 1
539 69 953.053 13 -10 -3.21440904528268 "Y5" 1 1
540 83 1036.907 13 -10 -6.68968590210038 "Y5" 1 1
541 100 1318.935 13 -10 -3.58513579968806 "Y5" 1 1
542 6 92.647 36 -10 -12.0616206360791 "Y5" 1 1
543 85 1239.312 36 -10 -0.791417703015918 "Y5" 1 1
544 87 1248.476 36 -10 -2.8478176639532 "Y5" 1 1
545 21 199.046 -36 -5 4.2151482429442 "Y5" 1 1
546 58 883.533 -36 -5 1.7172295391414 "Y5" 1 1
547 94 1289.829 -36 -5 4.70365771338214 "Y5" 1 1
548 107 1366.062 -36 -5 -0.760193075038542 "Y5" 1 1
549 27 245.019 -13 -5 2.53189441316485 "Y5" 1 1
550 73 975.131 -13 -5 -5.13751284066448 "Y5" 1 1
551 82 1031.364 -13 -5 -3.6159898101638 "Y5" 1 1
552 8 106.713 -5 -5 -2.38731761226162 "Y5" 1 1
553 18 172.586 -5 -5 -6.94697506537144 "Y5" 1 1
554 92 1279.927 -5 -5 -2.08885259938084 "Y5" 1 1
555 70 957.46 0 -5 -5 "Y5" 1 1
556 89 1265.411 0 -5 -4.72498026047925 "Y5" 1 1
557 101 1322.917 0 -5 -2.99735041229018 "Y5" 1 1
558 5 82.885 5 -5 -9.32316802891976 "Y5" 1 1
559 11 129.619 5 -5 -5.46758879710328 "Y5" 1 1
560 67 940.451 5 -5 -1.85096717878854 "Y5" 1 1
561 75 989.291 5 -5 -5.07796450680103 "Y5" 1 1
562 80 1020.093 13 -5 -3.6632700813384 "Y5" 1 1
563 96 1299.026 13 -5 -3.84533929912963 "Y5" 1 1
564 15 153.378 36 -5 -10.6290465941373 "Y5" 1 1
565 62 912.683 36 -5 -6.7208919608565 "Y5" 1 1
566 64 922.91 36 -5 -5.50574702709873 "Y5" 1 1
567 86 1243.698 36 -5 -5 "Y5" 1 0
568 68 948.043 -36 5 -2.45886324823892 "Y5" 1 1
569 17 167.262 -13 5 -4.25014808257546 "Y5" 1 1
570 24 222.417 -13 5 -2.33385977775297 "Y5" 1 1
571 98 1308.774 -13 5 -4.96830876340086 "Y5" 1 1
572 12 134.806 -5 5 -6.04575810126982 "Y5" 1 1
573 59 889.867 -5 5 -2.19634990691167 "Y5" 1 1
574 71 962.637 -5 5 -6.72722506523857 "Y5" 1 1
575 110 1381.862 -5 5 -6.11538187979956 "Y5" 1 1
576 28 255.157 0 5 -1.38531492643927 "Y5" 1 1
577 63 917.679 0 5 -7.41509946736727 "Y5" 1 1
578 14 145.652 5 5 -5.87727644865177 "Y5" 1 1
579 78 1008.881 5 5 -6.77119766237907 "Y5" 1 1
580 88 1256.577 5 5 -6.00173928156272 "Y5" 1 1
581 105 1355.343 5 5 -6.84876721346235 "Y5" 1 1
582 65 929.364 13 5 -6.28997466942308 "Y5" 1 1
583 76 994.656 13 5 -6.07788060787006 "Y5" 1 1
584 3 64.525 36 5 -12.4637535135954 "Y5" 1 1
585 7 99.983 36 5 -11.0530920397306 "Y5" 1 1
586 90 1270.414 36 5 -8.02603095393609 "Y5" 1 1
587 95 1295.13 36 5 -3.3185832336999 "Y5" 1 1
588 22 205.616 -36 10 2.17637205416955 "Y5" 1 1
589 84 1043.899 -36 10 1.26812320219992 "Y5" 1 1
590 25 229.083 -13 10 -3.63639552806625 "Y5" 1 1
591 61 905.28 -13 10 -1.11547736528737 "Y5" 1 1
592 72 969.289 -13 10 -3.22392541617306 "Y5" 1 1
593 112 1393.287 -13 10 -4.38400211358521 "Y5" 1 1
594 74 985.481 -5 10 -4.53020968453861 "Y5" 1 1
595 79 1013.741 -5 10 -3.18522014069505 "Y5" 1 1
596 109 1376.229 -5 10 -4.13183423003396 "Y5" 1 1
597 2 56.774 0 10 -3.77122346660375 "Y5" 1 1
598 102 1328.932 0 10 -3.565443738317 "Y5" 1 1
599 93 1284.416 5 10 0.228563322874772 "Y5" 1 1
600 99 1314.818 5 10 -5.13169434207644 "Y5" 1 1
601 10 123.076 13 10 -5.49277878034381 "Y5" 1 1
602 20 189.36 13 10 -6.94777200623495 "Y5" 1 1
603 77 1003.801 13 10 -5.67612528663443 "Y5" 1 1
604 97 1303.881 13 10 -3.26934801626105 "Y5" 1 1
605 81 1026.223 36 10 -7.64995370006042 "Y5" 1 1
606 104 1348.597 36 10 -6.82139998603011 "Y5" 1 1
607 20 255.625 -36 -10 0.634096677625976 "Y6" 1 1
608 31 671.316 -36 -10 5.63034490588626 "Y6" 1 1
609 73 1200.511 -36 -10 1.43489604267064 "Y6" 1 1
610 86 1382.381 -36 -10 2.94898200258583 "Y6" 1 1
611 17 224.698 -13 -10 4.69288096664176 "Y6" 1 1
612 44 775.589 -13 -10 3.22676064981652 "Y6" 1 1
613 66 1155.774 -13 -10 1.75252638666721 "Y6" 1 1
614 69 1175.328 -13 -10 -0.397229338627362 "Y6" 1 1
615 47 801.944 -5 -10 -1.01602177553886 "Y6" 1 1
616 76 1219.19 -5 -10 2.51339747252503 "Y6" 1 1
617 90 1408.088 -5 -10 0.313170998752987 "Y6" 1 1
618 108 1513.643 -5 -10 -0.399929036728198 "Y6" 1 1
619 29 653.927 0 -10 2.21286803859953 "Y6" 1 1
620 49 817.496 0 -10 1.68833902066789 "Y6" 1 1
621 95 1439.266 0 -10 -2.16328268454299 "Y6" 1 1
622 111 1532.508 0 -10 0.219792128011857 "Y6" 1 1
623 6 105.595 5 -10 1.45915590188512 "Y6" 1 1
624 27 312.495 5 -10 1.04657360047987 "Y6" 1 1
625 54 856.251 5 -10 1.04400765254232 "Y6" 1 1
626 93 1425.585 5 -10 0.975839810744607 "Y6" 1 1
627 42 759.902 13 -10 -1.96743575624425 "Y6" 1 1
628 64 1137.801 13 -10 0.840341599814345 "Y6" 1 1
629 99 1463.365 13 -10 -3.26201632927753 "Y6" 1 1
630 103 1488.675 13 -10 0.402030493150798 "Y6" 1 1
631 1 57.421 36 -10 -5.25590956098153 "Y6" 1 1
632 24 290.865 36 -10 -0.190968109222211 "Y6" 1 1
633 38 732.68 36 -10 -2.6432219179442 "Y6" 1 1
634 71 1188.744 36 -10 0.589055464232334 "Y6" 1 1
635 79 1233.232 -36 -5 1.50780811014997 "Y6" 1 1
636 89 1402.009 -36 -5 -5.17042829748416 "Y6" 1 1
637 102 1483.942 -36 -5 4.213152058566 "Y6" 1 1
638 110 1526.422 -36 -5 -0.255592551775179 "Y6" 1 1
639 12 181.354 -13 -5 6.57910888382913 "Y6" 1 1
640 46 792.695 -13 -5 2.52340526740149 "Y6" 1 1
641 53 849.318 -13 -5 4.82458712336267 "Y6" 1 1
642 61 1118.375 -13 -5 2.63179779977591 "Y6" 1 1
643 28 317.225 -5 -5 2.80409819690772 "Y6" 1 1
644 39 738.719 -5 -5 -0.407575630930774 "Y6" 1 1
645 41 751.417 -5 -5 1.27919992699294 "Y6" 1 1
646 91 1415.276 -5 -5 2.03354500351512 "Y6" 1 1
647 22 276.31 0 -5 -2.11229271254067 "Y6" 1 1
648 70 1180.866 0 -5 -0.32157330959764 "Y6" 1 1
649 84 1270.43 0 -5 1.5088005526861 "Y6" 1 1
650 87 1387.073 0 -5 -0.422716995219066 "Y6" 1 1
651 3 76.019 5 -5 -2.43314907784162 "Y6" 1 1
652 9 143.49 5 -5 1.02749577558486 "Y6" 1 1
653 67 1160.879 5 -5 2.07848730797783 "Y6" 1 1
654 107 1509.274 5 -5 -0.517774603304587 "Y6" 1 1
655 33 685.792 13 -5 2.3796906425781 "Y6" 1 1
656 57 1089.792 13 -5 0.998942174808717 "Y6" 1 0
657 75 1213.508 13 -5 2.15017222903707 "Y6" 1 1
658 100 1469.343 13 -5 -2.57139801323385 "Y6" 1 1
659 18 236.371 36 -5 4.00691937638064 "Y6" 1 1
660 36 716.718 36 -5 -2.61649551716885 "Y6" 1 1
661 50 824.552 36 -5 2.42549647755336 "Y6" 1 1
662 77 1225.088 36 -5 2.14914126014403 "Y6" 1 1
663 7 121.154 -36 5 9.7092770653437 "Y6" 1 1
664 13 190.814 -36 5 -0.156620039707249 "Y6" 1 1
665 45 784.868 -36 5 -0.705142633100633 "Y6" 1 1
666 56 875.911 -36 5 1.10316509465162 "Y6" 1 1
667 4 86.711 -13 5 6.69596754580023 "Y6" 1 1
668 80 1237.473 -13 5 -1.04965679718317 "Y6" 1 1
669 82 1250.781 -13 5 -2.02715595529029 "Y6" 1 1
670 92 1420.532 -13 5 0.852245378979614 "Y6" 1 1
671 34 695.175 -5 5 1.21604710002633 "Y6" 1 1
672 51 831.85 -5 5 0.783374824242282 "Y6" 1 1
673 109 1517.927 -5 5 -1.02720403277238 "Y6" 1 1
674 112 1538.145 -5 5 -1.94423187828061 "Y6" 1 1
675 63 1131.684 0 5 0.232992908114032 "Y6" 1 1
676 68 1166.917 0 5 -1.71703987401093 "Y6" 1 1
677 78 1228.964 0 5 -0.313850837040874 "Y6" 1 1
678 106 1505.092 0 5 -1.77670469478474 "Y6" 1 1
679 15 205.515 5 5 1.36195498418098 "Y6" 1 1
680 30 660.928 5 5 0.59968415666551 "Y6" 1 1
681 72 1194.654 5 5 -0.573485006597024 "Y6" 1 1
682 104 1494.139 5 5 -3.18183700564971 "Y6" 1 1
683 2 68.72 13 5 -2.87049370819859 "Y6" 1 1
684 10 156.952 13 5 -1.64631042354768 "Y6" 1 1
685 88 1393.552 13 5 -4.4423444637561 "Y6" 1 1
686 96 1444.244 13 5 -3.11366376599802 "Y6" 1 1
687 21 263.694 36 5 -1.82965717131771 "Y6" 1 1
688 26 304.766 36 5 -0.124924673369306 "Y6" 1 1
689 59 1104.111 36 5 0.347582681269968 "Y6" 1 1
690 98 1457.07 36 5 -3.2132870002873 "Y6" 1 1
691 23 283.496 -36 10 2.43705942887007 "Y6" 1 1
692 35 706.575 -36 10 3.19324800338769 "Y6" 1 1
693 37 724.734 -36 10 1.47438810742816 "Y6" 1 1
694 48 809.259 -36 10 0.488343043806055 "Y6" 1 1
695 25 297.445 -13 10 1.6243687641496 "Y6" 1 1
696 58 1097.42 -13 10 1.29104172887656 "Y6" 1 1
697 60 1112.397 -13 10 1.25125666073336 "Y6" 1 1
698 62 1125.94 -13 10 0.97019394462977 "Y6" 1 1
699 19 248.277 -5 10 2.89532334040396 "Y6" 1 1
700 52 839.687 -5 10 2.87240640752184 "Y6" 1 1
701 81 1243.932 -5 10 -0.909036392317374 "Y6" 1 1
702 97 1450.594 -5 10 -1.7177438835019 "Y6" 1 1
703 5 95.579 0 10 6.64617499564638 "Y6" 1 1
704 32 679.055 0 10 2.33764482011522 "Y6" 1 1
705 74 1208.175 0 10 -0.244485332867084 "Y6" 1 1
706 101 1476.548 0 10 0.993103471663488 "Y6" 1 1
707 14 200.082 5 10 3.44536282391336 "Y6" 1 1
708 40 747.152 5 10 -0.48291904809231 "Y6" 1 1
709 55 862.47 5 10 0.145125924155382 "Y6" 1 1
710 94 1434.023 5 10 -2.0334989804743 "Y6" 1 1
711 8 131.097 13 10 -2.41970238553605 "Y6" 1 1
712 43 767.29 13 10 -1.36748258703824 "Y6" 1 1
713 85 1373.97 13 10 -2.00849778395595 "Y6" 1 1
714 105 1500.397 13 10 -2.78841614648523 "Y6" 1 1
715 11 170.716 36 10 -4.52870726770416 "Y6" 1 1
716 16 215.787 36 10 -1.18413587143665 "Y6" 1 1
717 65 1147.838 36 10 1.66985804126173 "Y6" 1 1
718 83 1256.263 36 10 -0.680751882633954 "Y6" 1 1
719 72 670.5 -36 -10 5.14572661872657 "Y7" 1 1
720 103 853.911 -36 -10 3.98377986122725 "Y7" 1 1
721 61 607.171 -13 -10 3.3378466725902 "Y7" 1 1
722 100 836.193 -13 -10 2.56482044334946 "Y7" 1 1
723 109 885.31 -13 -10 3.65923752743227 "Y7" 1 1
724 22 177.989 -5 -10 0.884795124019791 "Y7" 1 1
725 50 489.292 -5 -10 2.37156689140366 "Y7" 1 1
726 53 503.986 -5 -10 -0.718629011039119 "Y7" 1 1
727 91 784.655 -5 -10 1.48207418341271 "Y7" 1 1
728 12 114.002 0 -10 1.32146211430331 "Y7" 1 1
729 67 642.652 0 -10 0.357937676770115 "Y7" 1 1
730 58 585.838 5 -10 -0.124031525531397 "Y7" 1 1
731 76 688.972 5 -10 1.67428629903357 "Y7" 1 1
732 97 820.581 5 -10 4.42448028648269 "Y7" 1 1
733 7 79.51 13 -10 3.22386528363663 "Y7" 1 1
734 19 159.34 13 -10 -0.466000060042494 "Y7" 1 1
735 89 774.264 13 -10 1.68815508784248 "Y7" 1 1
736 107 874.967 13 -10 -10 "Y7" 1 0
737 3 54.709 36 -10 1.42966971289623 "Y7" 1 1
738 26 199.39 36 -10 -1.08477697620436 "Y7" 1 1
739 86 759.255 36 -10 3.77984791859732 "Y7" 1 1
740 95 809.808 36 -10 3.93303788937807 "Y7" 1 1
741 13 121.488 -36 -5 -0.278832280184737 "Y7" 1 1
742 59 595.058 -36 -5 2.12828853528074 "Y7" 1 1
743 66 637.049 -36 -5 2.81445435308059 "Y7" 1 1
744 84 739.79 -13 -5 6.52749489975819 "Y7" 1 1
745 17 145.616 -5 -5 -2.67650973531188 "Y7" 1 1
746 27 203.774 -5 -5 2.16679395421154 "Y7" 1 1
747 81 719.169 -5 -5 6.15940538282802 "Y7" 1 1
748 105 864.419 -5 -5 4.1214452727476 "Y7" 1 1
749 25 193.951 0 -5 -1.3929187851273 "Y7" 1 1
750 63 618.332 0 -5 -0.739776215162947 "Y7" 1 1
751 78 700.038 0 -5 3.07608229121199 "Y7" 1 1
752 88 769.568 0 -5 1.27430235493708 "Y7" 1 1
753 1 40.476 5 -5 -0.0578780000232238 "Y7" 1 1
754 4 60.939 5 -5 4.55691549889417 "Y7" 1 1
755 56 517.695 5 -5 2.35674174807506 "Y7" 1 1
756 23 183.754 13 -5 0.118144774739362 "Y7" 1 1
757 70 657.887 13 -5 3.27347900611319 "Y7" 1 1
758 92 790.71 13 -5 3.31932702232074 "Y7" 1 1
759 96 816.082 13 -5 4.71686862763937 "Y7" 1 1
760 15 135.666 36 -5 0.637079791828139 "Y7" 1 1
761 99 831.477 36 -5 3.23808781421154 "Y7" 1 1
762 102 845.667 36 -5 1.73424884652626 "Y7" 1 1
763 110 889.909 36 -5 6.20224445052108 "Y7" 1 1
764 28 210.798 -36 5 4.12321378375076 "Y7" 1 1
765 68 647.664 -36 5 -1.79729250137554 "Y7" 1 1
766 93 798.451 -36 5 9.21696937178811 "Y7" 1 1
767 80 713.333 -13 5 1.43029104077404 "Y7" 1 1
768 83 734.262 -13 5 3.54742473858225 "Y7" 1 1
769 85 746.452 -13 5 6.08069669758198 "Y7" 1 1
770 90 778.864 -13 5 0.998025659023925 "Y7" 1 1
771 54 508.491 -5 5 -0.454452106258718 "Y7" 1 1
772 57 534.91 -5 5 1.64456762282528 "Y7" 1 1
773 111 896.152 -5 5 2.04353008776132 "Y7" 1 1
774 6 73.667 0 5 2.36929865317021 "Y7" 1 1
775 21 170.427 0 5 -1.11776014540175 "Y7" 1 1
776 24 188.794 0 5 -1.72199766014703 "Y7" 1 1
777 51 494.366 0 5 -0.656466387114184 "Y7" 1 1
778 77 693.38 5 5 -0.408661023554182 "Y7" 1 1
779 98 825.302 5 5 5 "Y7" 1 1
780 8 84.195 13 5 1.15330826826285 "Y7" 1 1
781 62 612.576 13 5 -0.658050164533759 "Y7" 1 1
782 73 675.243 13 5 1.6154486454065 "Y7" 1 1
783 104 858.892 13 5 -0.0191060633100206 "Y7" 1 1
784 10 97.935 36 5 -5.56533734492542 "Y7" 1 1
785 65 630.087 36 5 0.59968427321023 "Y7" 1 1
786 75 683.82 36 5 0.153203518199155 "Y7" 1 1
787 11 107.087 -36 10 3.59174979494286 "Y7" 1 1
788 14 128.076 -36 10 -4.98857300283027 "Y7" 1 1
789 60 601.107 -36 10 1.15363821035518 "Y7" 1 1
790 64 624.205 -36 10 -2.44312297176008 "Y7" 1 1
791 52 498.45 -13 10 0.0554466647905557 "Y7" 1 1
792 74 679.106 -13 10 0.598662009631417 "Y7" 1 1
793 106 870.3 -13 10 2.41440891438088 "Y7" 1 1
794 5 67.394 -5 10 2.73492239447556 "Y7" 1 1
795 18 150.052 -5 10 -4.13971409983925 "Y7" 1 1
796 55 513.267 -5 10 2.07026441988624 "Y7" 1 1
797 20 165.865 0 10 -0.880370530734215 "Y7" 1 1
798 69 653.304 0 10 0.878678758898848 "Y7" 1 1
799 87 764.602 0 10 -0.266463495302926 "Y7" 1 1
800 2 47.658 5 10 0.420146282718238 "Y7" 1 1
801 9 89.782 5 10 1.7035734516898 "Y7" 1 1
802 71 664.119 5 10 2.50727308501151 "Y7" 1 1
803 101 840.018 5 10 10 "Y7" 1 0
804 79 706.293 13 10 0.855622760459874 "Y7" 1 1
805 94 804.274 13 10 3.4366026002695 "Y7" 1 1
806 108 879.585 13 10 0.305863328395289 "Y7" 1 1
807 16 141.229 36 10 -3.13216569367794 "Y7" 1 1
808 82 726.501 36 10 1.61197771648802 "Y7" 1 1
809 112 905.294 36 10 -1.02368186614846 "Y7" 1 1
810 35 328.44 -36 -10 -3.07866969698912 "Y8" 1 1
811 45 402.715 -36 -10 6.1574092400089 "Y8" 1 1
812 59 922.038 -36 -10 2.71930050441041 "Y8" 1 1
813 102 1651.984 -36 -10 4.71397397567779 "Y8" 1 1
814 21 204.13 -13 -10 3.31549203616715 "Y8" 1 1
815 29 281.202 -13 -10 0.817520314561533 "Y8" 1 1
816 53 468.67 -13 -10 1.4820741951914 "Y8" 1 1
817 90 1549.906 -13 -10 3.88780171961707 "Y8" 1 1
818 5 83.112 -5 -10 -1.42855138762208 "Y8" 1 1
819 23 220.978 -5 -10 -0.0993121257120956 "Y8" 1 1
820 70 1004.541 -5 -10 0.496572022827353 "Y8" 1 1
821 78 1069.907 -5 -10 2.23854519499005 "Y8" 1 1
822 1 42.174 0 -10 -2.0932602697747 "Y8" 1 1
823 38 349.968 0 -10 -3.17048589421473 "Y8" 1 1
824 72 1020.811 0 -10 0.863215522259281 "Y8" 1 1
825 100 1635.109 0 -10 -0.00809740023379885 "Y8" 1 1
826 66 975.339 5 -10 -1.33687927337356 "Y8" 1 1
827 74 1036.302 5 -10 0.313780402959479 "Y8" 1 1
828 84 1119.425 5 -10 -0.213884033597369 "Y8" 1 1
829 111 1734.271 5 -10 0.748787165833896 "Y8" 1 1
830 9 110.985 13 -10 -0.970199363003009 "Y8" 1 1
831 11 125.488 13 -10 -4.11003237259109 "Y8" 1 1
832 93 1576.912 13 -10 1.09319748678204 "Y8" 1 1
833 109 1715.066 13 -10 -2.36718213123464 "Y8" 1 1
834 49 436.02 36 -10 -0.901430575039726 "Y8" 1 1
835 80 1082.944 36 -10 0.152383653387307 "Y8" 1 1
836 86 1519.402 36 -10 0.589751787140691 "Y8" 1 1
837 104 1667.137 36 -10 2.97458744503143 "Y8" 1 1
838 12 135.511 -36 -5 4.23848609100158 "Y8" 1 1
839 37 343.802 -36 -5 -0.0953734223638139 "Y8" 1 1
840 56 496.429 -36 -5 0.454691080129277 "Y8" 1 1
841 67 982.806 -36 -5 -0.370460158119215 "Y8" 1 1
842 3 66.88 -13 -5 3.22763190080468 "Y8" 1 1
843 62 947.033 -13 -5 6.16127121470165 "Y8" 1 1
844 69 997.16 -13 -5 0.591965385540237 "Y8" 1 1
845 107 1692.012 -13 -5 -0.599599030164697 "Y8" 1 1
846 14 152.899 -5 -5 -2.36445676399121 "Y8" 1 1
847 24 227.244 -5 -5 -0.852210834232002 "Y8" 1 1
848 43 384.872 -5 -5 4.16732199387824 "Y8" 1 1
849 52 459.864 -5 -5 0.500327323715842 "Y8" 1 1
850 17 176.985 0 -5 -1.83734423636708 "Y8" 1 1
851 19 190.454 0 -5 -0.737219695179597 "Y8" 1 1
852 28 271.058 0 -5 0.47746700869081 "Y8" 1 1
853 96 1600.354 0 -5 0.798195973281526 "Y8" 1 1
854 7 96.995 5 -5 -1.79714186887784 "Y8" 1 1
855 26 245.745 5 -5 -3.12025998808732 "Y8" 1 1
856 31 298.115 5 -5 2.72347103196172 "Y8" 1 1
857 34 320.209 5 -5 1.94405440420945 "Y8" 1 1
858 10 118.515 13 -5 -2.06652720999995 "Y8" 1 1
859 82 1100.742 13 -5 0.340251298788271 "Y8" 1 1
860 89 1540.763 13 -5 -0.256749093152716 "Y8" 1 1
861 98 1616.881 13 -5 -1.10343795665363 "Y8" 1 1
862 46 411.947 36 -5 3.57125744798108 "Y8" 1 1
863 60 929.589 36 -5 -0.393436957073067 "Y8" 1 1
864 71 1012.781 36 -5 0.272203172445574 "Y8" 1 1
865 91 1561.665 36 -5 4.46600154912993 "Y8" 1 1
866 13 143.347 -36 5 5.13281526531731 "Y8" 1 1
867 15 160.536 -36 5 4.93125355795619 "Y8" 1 1
868 88 1533.72 -36 5 4.33551677298441 "Y8" 1 1
869 101 1642.762 -36 5 -0.0649317763981582 "Y8" 1 1
870 25 235.174 -13 5 0.599694826282762 "Y8" 1 1
871 40 364.44 -13 5 4.03743214330847 "Y8" 1 1
872 63 953.584 -13 5 2.43315055861368 "Y8" 1 1
873 75 1044.43 -13 5 -0.087874757648445 "Y8" 1 1
874 42 377.998 -5 5 2.79984003773659 "Y8" 1 1
875 54 477.14 -5 5 1.76857193441063 "Y8" 1 1
876 73 1028.607 -5 5 -0.294057078814087 "Y8" 1 1
877 97 1608.494 -5 5 0.759999543793042 "Y8" 1 1
878 18 183.452 0 5 3.41866197082741 "Y8" 1 1
879 77 1060.771 0 5 0.599692068962638 "Y8" 1 1
880 92 1568.848 0 5 1.70099802883606 "Y8" 1 1
881 106 1683.711 0 5 1.0550100444195 "Y8" 1 1
882 8 103.104 5 5 1.99658547050433 "Y8" 1 1
883 36 336.538 5 5 0.278831070078873 "Y8" 1 1
884 65 967.407 5 5 2.15827349495327 "Y8" 1 1
885 68 989.692 5 5 1.51516402425468 "Y8" 1 1
886 22 212.742 13 5 -0.317059682714072 "Y8" 1 1
887 32 306.264 13 5 0.783030626027291 "Y8" 1 1
888 83 1109.781 13 5 -1.32545415850853 "Y8" 1 1
889 94 1584.668 13 5 -0.433765544273116 "Y8" 1 1
890 48 428.427 36 5 0.0267469659605034 "Y8" 1 1
891 51 451.854 36 5 -2.63174097758516 "Y8" 1 1
892 57 905.114 36 5 -1.78816675592015 "Y8" 1 1
893 79 1076.025 36 5 6.85340477287449 "Y8" 1 1
894 2 58.049 -36 10 1.56566579341527 "Y8" 1 1
895 87 1527.608 -36 10 3.30785331244419 "Y8" 1 1
896 105 1675.347 -36 10 1.63371538252354 "Y8" 1 1
897 110 1725.274 -36 10 -1.23011317501213 "Y8" 1 1
898 20 196.331 -13 10 1.31402493950146 "Y8" 1 1
899 44 391.801 -13 10 1.93275661695553 "Y8" 1 1
900 76 1053.08 -13 10 -1.50498748107127 "Y8" 1 1
901 81 1090.919 -13 10 -1.29875452034896 "Y8" 1 1
902 33 311.503 -5 10 11.6590430912333 "Y8" 1 1
903 41 370.749 -5 10 7.84568172041806 "Y8" 1 1
904 64 961.094 -5 10 1.91023157320243 "Y8" 1 1
905 99 1625.292 -5 10 1.97822707778515 "Y8" 1 1
906 30 289.62 0 10 2.75845655158555 "Y8" 1 1
907 39 356.813 0 10 1.2222870388741 "Y8" 1 1
908 50 443.836 0 10 -2.7884644395189 "Y8" 1 1
909 108 1703.713 0 10 -1.84882180584042 "Y8" 1 1
910 6 89.148 5 10 2.32237444607236 "Y8" 1 1
911 27 256.265 5 10 -1.50750959960807 "Y8" 1 1
912 55 485.501 5 10 -0.817440588954351 "Y8" 1 1
913 61 938.628 5 10 0.924493354882308 "Y8" 1 1
914 4 74.908 13 10 1.03898130437268 "Y8" 1 1
915 58 915.044 13 10 0.104647968818811 "Y8" 1 1
916 85 1512.023 13 10 -2.50092349260179 "Y8" 1 1
917 95 1593.876 13 10 -2.99468257939093 "Y8" 1 1
918 16 169.786 36 10 3.30808032683708 "Y8" 1 1
919 47 419.948 36 10 -2.16961090713162 "Y8" 1 1
920 103 1659.043 36 10 2.32254071390186 "Y8" 1 1
921 112 1743.585 36 10 -1.59763225996729 "Y8" 1 1
922 3 69.891 -36 -10 -0.168044262124877 "Y9" 1 1
923 30 565.827 -36 -10 1.2070553114004 "Y9" 1 0
924 76 1094.54 -36 -10 0.971324105487592 "Y9" 1 1
925 109 1576.173 -36 -10 2.50326996718386 "Y9" 1 1
926 10 123.477 -13 -10 1.92616302400417 "Y9" 1 1
927 72 1066.674 -13 -10 1.69718069793992 "Y9" 1 1
928 80 1118.348 -13 -10 0.706363564347714 "Y9" 1 1
929 106 1559.238 -13 -10 1.81600759196474 "Y9" 1 1
930 1 43.312 -5 -10 -1.08540672274882 "Y9" 1 1
931 57 761.629 -5 -10 1.3674827743924 "Y9" 1 1
932 74 1077.553 -5 -10 2.07794983788066 "Y9" 1 1
933 82 1130.279 -5 -10 1.40613491552241 "Y9" 1 1
934 7 104.079 0 -10 0.129775559762554 "Y9" 1 1
935 28 279.863 0 -10 0.901573157937285 "Y9" 1 1
936 70 1056.052 0 -10 0.58682948474629 "Y9" 1 1
937 95 1491.285 0 -10 1.82417364287114 "Y9" 1 1
938 22 221.797 5 -10 0.360245292846917 "Y9" 1 1
939 41 630.782 5 -10 0.430702829623665 "Y9" 1 0
940 78 1105.081 5 -10 -0.104179709035869 "Y9" 1 1
941 91 1465.915 5 -10 0.702830406979482 "Y9" 1 1
942 25 245.115 13 -10 -0.722028079234064 "Y9" 1 1
943 35 595.902 13 -10 -0.408389288992028 "Y9" 1 0
944 68 1046.362 13 -10 -0.969789940561675 "Y9" 1 1
945 104 1547.123 13 -10 -1.40850541198357 "Y9" 1 1
946 15 173.171 36 -10 -1.62602687016753 "Y9" 1 1
947 50 692.892 36 -10 -10 "Y9" 1 0
948 59 986.695 36 -10 -0.0305344136186233 "Y9" 1 1
949 87 1442.5 36 -10 -1.14601716089962 "Y9" 1 1
950 23 233.726 -36 -5 3.86878279104446 "Y9" 1 1
951 48 684.44 -36 -5 0.43163972805251 "Y9" 1 1
952 71 1062.191 -36 -5 1.20969771480521 "Y9" 1 1
953 105 1553.625 -36 -5 0.959806132499099 "Y9" 1 1
954 33 585.263 -13 -5 0.569512033882653 "Y9" 1 0
955 55 745.397 -13 -5 2.85776734190492 "Y9" 1 1
956 64 1018.245 -13 -5 3.41102043252026 "Y9" 1 1
957 112 1595.983 -13 -5 2.42543463073255 "Y9" 1 1
958 53 734.261 -5 -5 2.62547827575682 "Y9" 1 1
959 92 1471.024 -5 -5 3.34171219919148 "Y9" 1 1
960 94 1483.302 -5 -5 0.271211533046813 "Y9" 1 1
961 101 1529.375 -5 -5 3.12262251867672 "Y9" 1 1
962 16 178.384 0 -5 -1.10404312666853 "Y9" 1 1
963 27 275.06 0 -5 2.49420703721844 "Y9" 1 1
964 69 1050.907 0 -5 0.518261296171922 "Y9" 1 1
965 86 1437.675 0 -5 -0.145217526908144 "Y9" 1 1
966 13 157.946 5 -5 1.87523306443978 "Y9" 1 1
967 31 571.475 5 -5 0.271240050435112 "Y9" 1 0
968 42 635.719 5 -5 1.26541317117629 "Y9" 1 0
969 103 1541.253 5 -5 0.0499927560659181 "Y9" 1 1
970 18 196.271 13 -5 -0.210122547843945 "Y9" 1 1
971 38 612.498 13 -5 2.79206391756832 "Y9" 1 0
972 60 991.194 13 -5 1.35710485417543 "Y9" 1 1
973 66 1030.397 13 -5 0.225374723298063 "Y9" 1 1
974 4 80.441 36 -5 -4.72498025839744 "Y9" 1 1
975 46 669.44 36 -5 -0.934742243423415 "Y9" 1 1
976 62 1005.288 36 -5 -1.14450659039512 "Y9" 1 1
977 89 1453.926 36 -5 -1.51620102592923 "Y9" 1 1
978 39 617.383 -36 5 0.760112318130792 "Y9" 1 0
979 49 688.81 -36 5 -2.47126513106805 "Y9" 1 1
980 67 1039.96 -36 5 -1.30173130376787 "Y9" 1 1
981 81 1125.194 -36 5 0.919557930006131 "Y9" 1 1
982 8 111.093 -13 5 1.36659441481291 "Y9" 1 1
983 12 146.366 -13 5 5.64141102603902 "Y9" 1 1
984 20 210.108 -13 5 3.69215246363474 "Y9" 1 1
985 77 1100.389 -13 5 2.11202544154262 "Y9" 1 1
986 34 589.959 -5 5 -0.0420243730371529 "Y9" 1 0
987 58 980.511 -5 5 1.10412367378184 "Y9" 1 1
988 65 1022.551 -5 5 2.38745718279926 "Y9" 1 1
989 96 1497.875 -5 5 1.42737658327722 "Y9" 1 1
990 5 89.049 0 5 1.9606551490695 "Y9" 1 1
991 52 727.84 0 5 2.55110095468219 "Y9" 1 1
992 90 1460.007 0 5 0.920540499315283 "Y9" 1 1
993 110 1581.32 0 5 2.73200793921252 "Y9" 1 1
994 26 268.993 5 5 2.54848568277461 "Y9" 1 1
995 73 1071.598 5 5 1.13141883718661 "Y9" 1 1
996 84 1145.578 5 5 5 "Y9" 1 0
997 98 1506.829 5 5 -0.281272028099944 "Y9" 1 1
998 37 606.566 13 5 0.669011057337962 "Y9" 1 0
999 44 651.149 13 5 2.47853483941985 "Y9" 1 1
1000 54 739.95 13 5 0.564079715635836 "Y9" 1 1
1001 108 1570.304 13 5 -0.967583474286312 "Y9" 1 1
1002 2 60.317 36 5 -8.36137578691807 "Y9" 1 1
1003 14 165.219 36 5 -0.615585508265949 "Y9" 1 1
1004 63 1011.175 36 5 -1.30253578483962 "Y9" 1 1
1005 100 1523.525 36 5 -0.912924550640336 "Y9" 1 1
1006 45 659.556 -36 10 4.56836010215984 "Y9" 1 1
1007 56 753.944 -36 10 2.50416521545338 "Y9" 1 1
1008 93 1477.879 -36 10 0.37430900712947 "Y9" 1 1
1009 111 1587.225 -36 10 1.56606178238757 "Y9" 1 1
1010 36 601.261 -13 10 0.658360044405232 "Y9" 1 0
1011 61 997.525 -13 10 1.63479023190157 "Y9" 1 1
1012 75 1087.063 -13 10 3.56280454105941 "Y9" 1 1
1013 102 1535.341 -13 10 3.76621743520516 "Y9" 1 1
1014 24 239.21 -5 10 5.16250622563162 "Y9" 1 1
1015 29 289.198 -5 10 4.87001663989509 "Y9" 1 1
1016 51 722.217 -5 10 2.91824374765943 "Y9" 1 1
1017 83 1140.584 -5 10 4.08707812092024 "Y9" 1 1
1018 40 623.77 0 10 1.09351106577796 "Y9" 1 0
1019 47 676.71 0 10 3.06454137107343 "Y9" 1 1
1020 88 1447.719 0 10 -1.7308461352846 "Y9" 1 1
1021 99 1513.235 0 10 0.443061237763788 "Y9" 1 1
1022 21 215.677 5 10 1.90983952533808 "Y9" 1 1
1023 32 579.426 5 10 -0.222332102419692 "Y9" 1 0
1024 97 1502.11 5 10 -0.56004826405608 "Y9" 1 1
1025 107 1564.299 5 10 1.5586830685096 "Y9" 1 1
1026 9 117.03 13 10 0.201872302208454 "Y9" 1 1
1027 19 202.773 13 10 1.72948281215107 "Y9" 1 1
1028 43 641.498 13 10 0.58056095096595 "Y9" 1 0
1029 79 1112.772 13 10 1.19936922585039 "Y9" 1 1
1030 6 97.844 36 10 -1.49937366502937 "Y9" 1 1
1031 11 133.689 36 10 -2.44464333477899 "Y9" 1 1
1032 17 189.371 36 10 -1.28588240837784 "Y9" 1 1
1033 85 1432.495 36 10 -2.28421334432499 "Y9" 1 1
1034 6 105.743 -36 -10 0.541553746575454 "Y10" 1 1
1035 37 565.345 -36 -10 -1.77232550421242 "Y10" 1 1
1036 57 956.662 -36 -10 0.362556510901224 "Y10" 1 1
1037 81 1122.684 -36 -10 -1.3816634248135 "Y10" 1 1
1038 3 72.859 -13 -10 -0.533075391971021 "Y10" 1 1
1039 17 206.937 -13 -10 -0.189260783125374 "Y10" 1 1
1040 65 1013.246 -13 -10 -2.22164831652492 "Y10" 1 1
1041 94 1403.843 -13 -10 1.68048624494948 "Y10" 1 1
1042 39 582.396 -5 -10 -0.924285258193119 "Y10" 1 1
1043 51 672.336 -5 -10 -1.17618450506826 "Y10" 1 1
1044 75 1082.248 -5 -10 4.78149155604245 "Y10" 1 1
1045 103 1464.999 -5 -10 -0.0242171454546584 "Y10" 1 1
1046 22 250.132 0 -10 -0.670952569660121 "Y10" 1 1
1047 49 658.037 0 -10 0.363216209390735 "Y10" 1 1
1048 89 1370.377 0 -10 -1.14858964755378 "Y10" 1 1
1049 110 1508.641 0 -10 -2.96090441302151 "Y10" 1 1
1050 1 46.089 5 -10 -0.372773514695766 "Y10" 1 1
1051 8 124.425 5 -10 -2.45987541609086 "Y10" 1 1
1052 77 1096.027 5 -10 0.0829536443958377 "Y10" 1 1
1053 86 1352.985 5 -10 -0.199295111092415 "Y10" 1 1
1054 19 222.03 13 -10 -1.86399014946081 "Y10" 1 1
1055 61 984.496 13 -10 -4.20166244234932 "Y10" 1 1
1056 79 1109.533 13 -10 -2.7573010533439 "Y10" 1 1
1057 98 1429.572 13 -10 -1.86387427609198 "Y10" 1 1
1058 26 282.66 36 -10 -3.74361399829171 "Y10" 1 1
1059 47 645.649 36 -10 0.175496387839469 "Y10" 1 1
1060 63 999.853 36 -10 -5.05185597911625 "Y10" 1 1
1061 71 1054.293 36 -10 -0.550521331199578 "Y10" 1 1
1062 29 500.229 -36 -5 0.893743574324026 "Y10" 1 1
1063 42 607.204 -36 -5 -0.46427770699601 "Y10" 1 1
1064 64 1007.186 -36 -5 1.87549233486091 "Y10" 1 1
1065 82 1129.19 -36 -5 -0.171651388434939 "Y10" 1 1
1066 24 263.74 -13 -5 -0.714074117712947 "Y10" 1 1
1067 73 1067.336 -13 -5 -1.90285432291561 "Y10" 1 1
1068 92 1392.803 -13 -5 -1.81687187793982 "Y10" 1 1
1069 97 1422.557 -13 -5 2.0569924482179 "Y10" 1 1
1070 40 590.338 -5 -5 -2.11417243941299 "Y10" 1 1
1071 66 1019.178 -5 -5 -4.1082719969633 "Y10" 1 1
1072 69 1041.077 -5 -5 -3.1023843671454 "Y10" 1 1
1073 108 1496.13 -5 -5 0.184118204625182 "Y10" 1 1
1074 2 64.702 0 -5 -0.687002939999571 "Y10" 1 1
1075 31 514.326 0 -5 -1.83709947010238 "Y10" 1 1
1076 36 556.185 0 -5 1.41712730546479 "Y10" 1 1
1077 55 700.12 0 -5 -1.03658166195864 "Y10" 1 1
1078 7 114.544 5 -5 -0.645252009944407 "Y10" 1 1
1079 11 154.654 5 -5 -0.441599144570966 "Y10" 1 1
1080 62 992.439 5 -5 -3.99100336098525 "Y10" 1 1
1081 112 1520.926 5 -5 1.60182626312219 "Y10" 1 1
1082 14 185.601 13 -5 0.358057521146242 "Y10" 1 1
1083 34 536.766 13 -5 -0.439659468422181 "Y10" 1 1
1084 95 1410.766 13 -5 2.10148530814549 "Y10" 1 1
1085 105 1476.054 13 -5 -0.655517941307912 "Y10" 1 1
1086 4 84.702 36 -5 -2.24158962517899 "Y10" 1 1
1087 48 651.74 36 -5 -2.52380309910944 "Y10" 1 1
1088 59 970.552 36 -5 0.982335069580852 "Y10" 1 1
1089 100 1444.484 36 -5 -1.79130697360316 "Y10" 1 1
1090 12 168.086 -36 5 1.11417278225354 "Y10" 1 1
1091 44 623.332 -36 5 1.02844677060058 "Y10" 1 1
1092 60 977.677 -36 5 -5.15976672976316 "Y10" 1 1
1093 109 1502.529 -36 5 3.70920408858842 "Y10" 1 1
1094 83 1138.946 -13 5 -0.89687566960684 "Y10" 1 1
1095 85 1151.445 -13 5 1.83218033682209 "Y10" 1 1
1096 99 1437.386 -13 5 3.23525496844899 "Y10" 1 1
1097 111 1514.111 -13 5 -0.225651667249967 "Y10" 1 1
1098 23 257.361 -5 5 0.276545849936598 "Y10" 1 1
1099 67 1026.345 -5 5 -0.91292561346073 "Y10" 1 1
1100 76 1087.916 -5 5 2.45440971342277 "Y10" 1 1
1101 78 1102.466 -5 5 1.28075311383656 "Y10" 1 1
1102 21 238.553 0 5 1.74562510562266 "Y10" 1 1
1103 41 597.332 0 5 0.370034882315777 "Y10" 1 1
1104 102 1458.652 0 5 2.45505616018207 "Y10" 1 1
1105 104 1470.565 0 5 1.4699082981242 "Y10" 1 1
1106 16 202.818 5 5 1.3647527074732 "Y10" 1 1
1107 32 520.556 5 5 -1.02760171965562 "Y10" 1 1
1108 93 1398.918 5 5 -0.963658831629124 "Y10" 1 1
1109 96 1416.742 5 5 1.88294269731875 "Y10" 1 1
1110 46 639.449 13 5 -2.51717725023356 "Y10" 1 1
1111 88 1364.438 13 5 1.92651839970471 "Y10" 1 1
1112 90 1377.591 13 5 -0.91263329943641 "Y10" 1 1
1113 106 1482.959 13 5 -0.129774466685623 "Y10" 1 1
1114 9 137.756 36 5 -4.1081079310784 "Y10" 1 1
1115 28 300.981 36 5 -0.603631843662976 "Y10" 1 1
1116 53 687.042 36 5 1.13010634372049 "Y10" 1 1
1117 74 1074.16 36 5 -0.232560485434132 "Y10" 1 1
1118 25 272.707 -36 10 2.368122959905 "Y10" 1 1
1119 35 545.921 -36 10 0.42271204379924 "Y10" 1 1
1120 52 679.587 -36 10 -0.794468155722472 "Y10" 1 1
1121 101 1452.599 -36 10 3.42161330464875 "Y10" 1 1
1122 10 145.364 -13 10 2.41312112538906 "Y10" 1 1
1123 18 213.925 -13 10 0.419291763071484 "Y10" 1 1
1124 68 1033.635 -13 10 1.06183038550832 "Y10" 1 1
1125 84 1145.56 -13 10 0.511749547103415 "Y10" 1 1
1126 13 174.571 -5 10 1.81042824622647 "Y10" 1 1
1127 20 230.331 -5 10 1.68061171584575 "Y10" 1 1
1128 45 631.287 -5 10 -0.0610282518618701 "Y10" 1 1
1129 58 964.452 -5 10 -0.933893889323527 "Y10" 1 1
1130 15 194.034 0 10 -0.000910045886803179 "Y10" 1 1
1131 30 507.656 0 10 -1.29893625013952 "Y10" 1 1
1132 56 706.721 0 10 0.534731874013012 "Y10" 1 1
1133 87 1359.001 0 10 0.967254100927916 "Y10" 1 1
1134 33 527.781 5 10 -0.932038307585319 "Y10" 1 1
1135 70 1047.84 5 10 -0.313513772270839 "Y10" 1 1
1136 72 1060.862 5 10 0.896083625054245 "Y10" 1 1
1137 80 1116.339 5 10 0.90059770874072 "Y10" 1 1
1138 5 94.477 13 10 -1.61958408526612 "Y10" 1 1
1139 27 290.324 13 10 -1.30249015323974 "Y10" 1 1
1140 54 694.407 13 10 1.01407113491986 "Y10" 1 1
1141 107 1490.16 13 10 0.327151207141852 "Y10" 1 1
1142 38 574.628 36 10 -0.932023794584208 "Y10" 1 1
1143 43 615.347 36 10 -0.565683452169758 "Y10" 1 1
1144 50 664.377 36 10 0.328412872521963 "Y10" 1 1
1145 91 1386.19 36 10 1.36460569883542 "Y10" 1 1
1146 38 654.2 -36 -10 1.2758088394821 "Y11" 1 1
1147 58 1077.742 -36 -10 -3.82620917737026 "Y11" 1 1
1148 101 1794.33 -36 -10 0.542423430407165 "Y11" 1 1
1149 106 1849.982 -36 -10 -2.13030023627659 "Y11" 1 1
1150 2 52.07 -13 -10 1.13837096951356 "Y11" 1 1
1151 43 699.235 -13 -10 1.06857071939596 "Y11" 1 1
1152 47 732.513 -13 -10 -0.282608935498085 "Y11" 1 1
1153 84 1322.578 -13 -10 -2.84948569002345 "Y11" 1 1
1154 28 284.88 -5 -10 1.41330077537431 "Y11" 1 1
1155 45 715.246 -5 -10 1.20705446569383 "Y11" 1 1
1156 52 778.139 -5 -10 -2.11610070241029 "Y11" 1 1
1157 109 1879.284 -5 -10 -3.07873161091211 "Y11" 1 1
1158 7 93.731 0 -10 -0.855593659593681 "Y11" 1 1
1159 10 128.048 0 -10 -2.4370476026846 "Y11" 1 1
1160 17 189.085 0 -10 -1.93275434469535 "Y11" 1 1
1161 70 1190.328 0 -10 0.634096677271297 "Y11" 1 1
1162 50 761.801 5 -10 -3.71823608661113 "Y11" 1 1
1163 77 1260.354 5 -10 -2.00150907556613 "Y11" 1 1
1164 89 1673.414 5 -10 -2.79486947883362 "Y11" 1 1
1165 91 1691.954 5 -10 0.290322055714184 "Y11" 1 1
1166 15 171.623 13 -10 -2.98676847671326 "Y11" 1 1
1167 23 243.751 13 -10 -2.71139743496653 "Y11" 1 1
1168 56 815.04 13 -10 -4.79789561403555 "Y11" 1 1
1169 82 1305.657 13 -10 -5.21007729819068 "Y11" 1 1
1170 34 617.242 36 -10 -3.58287456209293 "Y11" 1 1
1171 67 1163.221 36 -10 -0.328472315220859 "Y11" 1 1
1172 72 1213.357 36 -10 -9.70197332973748 "Y11" 1 1
1173 112 1909.546 36 -10 0.817443166396747 "Y11" 1 1
1174 42 690.432 -36 -5 2.17298715764099 "Y11" 1 1
1175 75 1242.055 -36 -5 1.66923066261394 "Y11" 1 1
1176 93 1716.407 -36 -5 -0.141317897306531 "Y11" 1 1
1177 104 1828.755 -36 -5 -2.41026233368284 "Y11" 1 1
1178 54 796.589 -13 -5 -0.940920574560376 "Y11" 1 1
1179 71 1199.504 -13 -5 -1.10388685694332 "Y11" 1 1
1180 73 1220.579 -13 -5 0.225415928119215 "Y11" 1 1
1181 111 1897.952 -13 -5 -1.47057841381404 "Y11" 1 1
1182 11 135.778 -5 -5 -0.576765875361851 "Y11" 1 1
1183 21 225.885 -5 -5 -5 "Y11" 1 1
1184 24 249.78 -5 -5 -0.576860958395023 "Y11" 1 1
1185 78 1267.551 -5 -5 -1.12680507126512 "Y11" 1 1
1186 59 1088.775 0 -5 -5.29797534781555 "Y11" 1 1
1187 65 1143.989 0 -5 -2.08769155325452 "Y11" 1 1
1188 69 1182.282 0 -5 -0.897621285269579 "Y11" 1 1
1189 95 1739.735 0 -5 -0.0496446500735282 "Y11" 1 1
1190 14 162.097 5 -5 -5.7244584427004 "Y11" 1 1
1191 30 579.984 5 -5 -1.1953358109623 "Y11" 1 1
1192 36 634.681 5 -5 -3.28112661660799 "Y11" 1 1
1193 40 672.214 5 -5 -3.7172038682354 "Y11" 1 1
1194 19 207.789 13 -5 -6.42121667439947 "Y11" 1 1
1195 63 1130.853 13 -5 -3.25610427082035 "Y11" 1 1
1196 90 1682.255 13 -5 -2.8456708651388 "Y11" 1 1
1197 97 1756.336 13 -5 -0.39341933231949 "Y11" 1 1
1198 8 106.164 36 -5 -10.1337018447629 "Y11" 1 1
1199 27 276.458 36 -5 -4.27290201432107 "Y11" 1 1
1200 48 743.746 36 -5 -6.00837314807034 "Y11" 1 1
1201 80 1286.175 36 -5 1.53615037090679 "Y11" 1 1
1202 20 218.695 -36 5 -6.66538410804129 "Y11" 1 1
1203 32 598.963 -36 5 -3.95746324714554 "Y11" 1 1
1204 57 1067.33 -36 5 -1.30253574643906 "Y11" 1 1
1205 68 1174.243 -36 5 -2.03592172420651 "Y11" 1 1
1206 13 154.41 -13 5 -2.92973677290111 "Y11" 1 1
1207 55 804.792 -13 5 -1.02751682120524 "Y11" 1 1
1208 88 1664.342 -13 5 -0.614691590366351 "Y11" 1 1
1209 108 1869.739 -13 5 -1.60047380025435 "Y11" 1 1
1210 29 572.428 -5 5 -0.477467524171123 "Y11" 1 1
1211 86 1647.455 -5 5 -1.49961859393349 "Y11" 1 1
1212 96 1747.549 -5 5 -1.30253603677262 "Y11" 1 1
1213 99 1774.373 -5 5 -0.110785685530345 "Y11" 1 1
1214 6 87.218 0 5 -3.35749800810469 "Y11" 1 1
1215 37 643.431 0 5 -3.2505922499751 "Y11" 1 1
1216 60 1098.341 0 5 -4.41942615194862 "Y11" 1 1
1217 76 1250.706 0 5 -2.88422271058385 "Y11" 1 1
1218 26 266.514 5 5 -1.18863259847762 "Y11" 1 1
1219 64 1137.968 5 5 -2.49429378442535 "Y11" 1 1
1220 66 1151.802 5 5 -3.25059243912815 "Y11" 1 1
1221 105 1837.467 5 5 -2.37969609068432 "Y11" 1 1
1222 4 68.579 13 5 -3.73187452375537 "Y11" 1 1
1223 39 664.341 13 5 -3.47986821643398 "Y11" 1 1
1224 44 708.422 13 5 -3.77771273892955 "Y11" 1 1
1225 62 1123.316 13 5 -6.61957697824788 "Y11" 1 1
1226 18 199.797 36 5 -4.71188157344523 "Y11" 1 1
1227 41 683.215 36 5 -2.65471615450367 "Y11" 1 1
1228 49 753.958 36 5 -6.66543589025692 "Y11" 1 1
1229 102 1807.213 36 5 -0.59063224255185 "Y11" 1 1
1230 74 1231.796 -36 10 0.136797556276776 "Y11" 1 1
1231 83 1315.529 -36 10 -1.77999340062276 "Y11" 1 1
1232 94 1729.478 -36 10 -1.45915420163425 "Y11" 1 1
1233 110 1890.468 -36 10 -2.23831589275764 "Y11" 1 1
1234 3 59.345 -13 10 -2.88007870533188 "Y11" 1 1
1235 79 1277.027 -13 10 -1.48206569446315 "Y11" 1 1
1236 98 1766.453 -13 10 0.465982288544683 "Y11" 1 1
1237 100 1782.968 -13 10 -1.66542070868082 "Y11" 1 1
1238 1 43.8 -5 10 0.314890171866966 "Y11" 1 1
1239 53 787.597 -5 10 -3.45305240858188 "Y11" 1 1
1240 81 1294.936 -5 10 -1.75936247591227 "Y11" 1 1
1241 87 1655.51 -5 10 -0.771647666888474 "Y11" 1 1
1242 16 181.205 0 10 -3.15511095628596 "Y11" 1 1
1243 31 590.345 0 10 -0.382175995611613 "Y11" 1 1
1244 51 770.946 0 10 -3.10044702984326 "Y11" 1 1
1245 107 1859.766 0 10 -3.91140948464487 "Y11" 1 1
1246 33 608.42 5 10 -5.49277229015543 "Y11" 1 1
1247 35 626.861 5 10 -4.49237355317843 "Y11" 1 1
1248 46 723.437 5 10 -3.95442998319597 "Y11" 1 1
1249 85 1639.922 5 10 -0.886198107497989 "Y11" 1 1
1250 12 146.567 13 10 -5.1719342612757 "Y11" 1 1
1251 22 235.789 13 10 -6.38660091876173 "Y11" 1 1
1252 92 1702.843 13 10 -1.61958408525336 "Y11" 1 1
1253 103 1818.088 13 10 -2.16082902733464 "Y11" 1 1
1254 5 78.78 36 10 -9.32072479842735 "Y11" 1 1
1255 9 119.883 36 10 -4.30102983011699 "Y11" 1 1
1256 25 259.202 36 10 -3.06368644263545 "Y11" 1 1
1257 61 1112.851 36 10 -3.6593906195239 "Y11" 1 1
1258 22 148.798 -36 -10 1.63260489477467 "Y12" 1 1
1259 35 514.251 -36 -10 1.33051271191239 "Y12" 1 0
1260 38 524.803 -36 -10 1.39929610911738 "Y12" 1 1
1261 47 564.394 -36 -10 0.619894100478163 "Y12" 1 1
1262 6 70.855 -13 -10 -0.0446726401868119 "Y12" 1 1
1263 56 596.868 -13 -10 -1.71145520701092 "Y12" 1 1
1264 74 950.393 -13 -10 1.22759371865018 "Y12" 1 1
1265 86 1235.246 -13 -10 0.986739420441275 "Y12" 1 1
1266 24 154.505 -5 -10 -4.04853525896967 "Y12" 1 1
1267 65 911.504 -5 -10 -0.480020948046308 "Y12" 1 1
1268 96 1282.995 -5 -10 -1.04567041738568 "Y12" 1 1
1269 103 1314.337 -5 -10 0.115849005601998 "Y12" 1 1
1270 63 904.891 0 -10 1.67030373235383 "Y12" 1 1
1271 67 919.011 0 -10 0.0479262766602919 "Y12" 1 1
1272 70 933.451 0 -10 -1.04323392244051 "Y12" 1 1
1273 91 1253.412 0 -10 -3.11575592000556 "Y12" 1 1
1274 11 95.566 5 -10 -2.716438372839 "Y12" 1 1
1275 49 571.363 5 -10 -2.28040923974079 "Y12" 1 1
1276 81 977.138 5 -10 -3.01517145409266 "Y12" 1 1
1277 101 1306.975 5 -10 -0.680932250727735 "Y12" 1 1
1278 14 112.277 13 -10 -2.27842917395124 "Y12" 1 1
1279 18 128.916 13 -10 -3.9178099928836 "Y12" 1 1
1280 52 582.965 13 -10 -1.06335214126882 "Y12" 1 1
1281 84 991.551 13 -10 -0.205132217598221 "Y12" 1 1
1282 9 84.953 36 -10 -2.38234181957305 "Y12" 1 1
1283 31 480.076 36 -10 0.679404676620799 "Y12" 1 0
1284 40 531.37 36 -10 4.38926123410373 "Y12" 1 1
1285 44 553.188 36 -10 3.04938252763342 "Y12" 1 1
1286 1 39.431 -36 -5 7.51308446974549 "Y12" 1 1
1287 3 56.561 -36 -5 -0.839343340091973 "Y12" 1 1
1288 46 560.883 -36 -5 -1.37990665201923 "Y12" 1 1
1289 62 900.739 -36 -5 0.752482736396855 "Y12" 1 1
1290 21 142.58 -13 -5 -1.37016162435883 "Y12" 1 1
1291 39 527.791 -13 -5 4.3942785464985 "Y12" 1 1
1292 42 541.155 -13 -5 -0.85937132926314 "Y12" 1 1
1293 97 1287.608 -13 -5 -0.472598180129034 "Y12" 1 1
1294 19 132.075 -5 -5 -3.31411676956403 "Y12" 1 1
1295 55 592.811 -5 -5 -5 "Y12" 1 1
1296 75 953.724 -5 -5 0.5002722085505 "Y12" 1 1
1297 93 1259.708 -5 -5 -3.77642201844576 "Y12" 1 1
1298 5 66.154 0 -5 -0.155404137501919 "Y12" 1 1
1299 13 104.649 0 -5 1.49472349710648 "Y12" 1 1
1300 33 489.677 0 -5 -0.384537295762004 "Y12" 1 0
1301 90 1248.028 0 -5 -3.12758364290022 "Y12" 1 1
1302 16 122.063 5 -5 -3.965242853821 "Y12" 1 1
1303 27 166.561 5 -5 -5 "Y12" 1 1
1304 60 893.298 5 -5 -1.32422081252995 "Y12" 1 1
1305 95 1268.02 5 -5 -5 "Y12" 1 0
1306 53 586.279 13 -5 -3.24944689589841 "Y12" 1 1
1307 58 886.361 13 -5 -0.649887795108178 "Y12" 1 1
1308 107 1328.569 13 -5 -3.23708714108763 "Y12" 1 1
1309 109 1340.179 13 -5 -5 "Y12" 1 1
1310 29 174.711 36 -5 -4.15206842450898 "Y12" 1 1
1311 50 574.532 36 -5 -1.63149277128424 "Y12" 1 1
1312 82 980.762 36 -5 -3.67786574740854 "Y12" 1 1
1313 88 1241.609 36 -5 -0.590943663228126 "Y12" 1 1
1314 8 79.908 -36 5 -0.602265983245264 "Y12" 1 1
1315 10 90.067 -36 5 0.982898480885499 "Y12" 1 1
1316 99 1295.099 -36 5 -3.90090207453621 "Y12" 1 1
1317 104 1317.666 -36 5 0.239483193385613 "Y12" 1 1
1318 4 61.534 -13 5 0.169815732449732 "Y12" 1 1
1319 57 882.813 -13 5 -2.09661117811349 "Y12" 1 1
1320 83 988.286 -13 5 -1.84496859661468 "Y12" 1 1
1321 111 1348.09 -13 5 -2.58033059831618 "Y12" 1 1
1322 41 537.786 -5 5 -2.55112553137004 "Y12" 1 1
1323 85 1231.866 -5 5 -2.65767020880941 "Y12" 1 1
1324 102 1310.981 -5 5 -2.21206460293165 "Y12" 1 1
1325 106 1325.583 -5 5 -3.22040293099194 "Y12" 1 1
1326 23 151.797 0 5 -1.15495653320802 "Y12" 1 1
1327 25 158.715 0 5 -2.1242823637295 "Y12" 1 1
1328 76 956.848 0 5 -0.618569019645997 "Y12" 1 1
1329 92 1256.75 0 5 -3.25597911680518 "Y12" 1 1
1330 28 170.233 5 5 -2.99674130774602 "Y12" 1 1
1331 36 517.166 5 5 -1.72091190071667 "Y12" 1 1
1332 72 943.004 5 5 -4.70309691384453 "Y12" 1 1
1333 80 973.671 5 5 -2.41688370577623 "Y12" 1 1
1334 17 126.028 13 5 -2.14166150749913 "Y12" 1 1
1335 32 485.118 13 5 0.171354159069686 "Y12" 1 0
1336 78 965.822 13 5 -5.40329360020121 "Y12" 1 1
1337 89 1244.662 13 5 -2.80000363168562 "Y12" 1 1
1338 15 117.959 36 5 -4.61685757007961 "Y12" 1 1
1339 68 922.785 36 5 -5.40879433515999 "Y12" 1 1
1340 87 1238.072 36 5 1.59537158067487 "Y12" 1 1
1341 108 1332.537 36 5 -5.27264326480748 "Y12" 1 1
1342 7 75.262 -36 10 1.86433691600758 "Y12" 1 1
1343 43 545.077 -36 10 -0.527673899079286 "Y12" 1 1
1344 64 908.127 -36 10 -1.24072425329985 "Y12" 1 1
1345 100 1299.676 -36 10 -2.06097719392886 "Y12" 1 1
1346 2 47.771 -13 10 4.08046451839427 "Y12" 1 1
1347 20 139.489 -13 10 0.164517949374361 "Y12" 1 1
1348 59 890.098 -13 10 -2.45867388778388 "Y12" 1 1
1349 73 946.656 -13 10 -4.38740324841338 "Y12" 1 1
1350 12 100.609 -5 10 2.51939125591801 "Y12" 1 1
1351 51 578.908 -5 10 -2.81963605671099 "Y12" 1 1
1352 79 969.627 -5 10 -5.60674964536942 "Y12" 1 1
1353 105 1322.249 -5 10 -1.89215550165717 "Y12" 1 1
1354 54 589.7 0 10 -4.77709856608468 "Y12" 1 1
1355 66 915.639 0 10 -2.16341507518312 "Y12" 1 1
1356 71 939.533 0 10 -3.43853640983832 "Y12" 1 1
1357 112 1352.221 0 10 -1.82444557008933 "Y12" 1 1
1358 30 179.935 5 10 0.452770460048098 "Y12" 1 1
1359 34 494.128 5 10 -2.49072472792854 "Y12" 1 0
1360 48 567.841 5 10 -2.3751466994317 "Y12" 1 1
1361 69 927.159 5 10 -5.07138821024946 "Y12" 1 1
1362 37 520.685 13 10 -3.12583353283742 "Y12" 1 1
1363 45 556.912 13 10 -5.82438209105643 "Y12" 1 1
1364 94 1263.493 13 10 -6.17440367523508 "Y12" 1 1
1365 110 1344.209 13 10 -7.02660487804985 "Y12" 1 1
1366 26 163.265 36 10 -6.28618417659072 "Y12" 1 1
1367 61 896.65 36 10 -2.97160231369141 "Y12" 1 1
1368 77 961.486 36 10 -3.77078164222246 "Y12" 1 1
1369 98 1292.195 36 10 -3.53596588980592 "Y12" 1 1
1370 5 102.004 -36 -10 9.75558477642555 "Y13" 1 1
1371 14 161.878 -36 -10 5.95125885761198 "Y13" 1 1
1372 19 202.155 -36 -10 6.2703075461445 "Y13" 1 1
1373 60 589.437 -36 -10 3.17810600908456 "Y13" 1 1
1374 37 385.458 -13 -10 5.10307200793087 "Y13" 1 1
1375 55 497.287 -13 -10 2.54540107308183 "Y13" 1 1
1376 71 656.358 -13 -10 2.77119822898801 "Y13" 1 1
1377 73 667.411 -13 -10 2.38596820884633 "Y13" 1 1
1378 22 225.238 -5 -10 4.46015847050222 "Y13" 1 1
1379 40 402.298 -5 -10 0.470287091322053 "Y13" 1 1
1380 95 867.144 -5 -10 0.33701085911442 "Y13" 1 1
1381 111 976.26 -5 -10 0.849098790770765 "Y13" 1 1
1382 12 151.178 0 -10 5.49276776240172 "Y13" 1 1
1383 24 238.804 0 -10 3.49866976182216 "Y13" 1 1
1384 90 836.7 0 -10 1.80293035088111 "Y13" 1 1
1385 99 891.484 0 -10 1.63329846187379 "Y13" 1 1
1386 30 345.569 5 -10 3.0180617081003 "Y13" 1 1
1387 51 471.516 5 -10 2.62231060128075 "Y13" 1 1
1388 69 644.296 5 -10 1.9719566525926 "Y13" 1 1
1389 101 903.316 5 -10 1.76487323717383 "Y13" 1 1
1390 2 74.652 13 -10 3.43000850290564 "Y13" 1 1
1391 7 118.301 13 -10 2.81131591540602 "Y13" 1 1
1392 53 484.256 13 -10 -0.695166569340546 "Y13" 1 1
1393 93 854.352 13 -10 -0.304924170617819 "Y13" 1 1
1394 46 441.87 36 -10 3.39602903032107 "Y13" 1 1
1395 67 632.311 36 -10 1.549520284978 "Y13" 1 1
1396 87 816.757 36 -10 1.06970783185677 "Y13" 1 1
1397 109 963.224 36 -10 1.7112573324709 "Y13" 1 1
1398 10 138.139 -36 -5 8.06343753503412 "Y13" 1 1
1399 41 408.087 -36 -5 2.72422170562072 "Y13" 1 0
1400 74 674.354 -36 -5 3.8923869478337 "Y13" 1 1
1401 78 700.608 -36 -5 2.86982894678474 "Y13" 1 1
1402 15 168.843 -13 -5 5.03822031841313 "Y13" 1 1
1403 36 379.66 -13 -5 3.82383324661283 "Y13" 1 1
1404 44 426.473 -13 -5 4.15281958854782 "Y13" 1 1
1405 63 608.46 -13 -5 2.52027748537215 "Y13" 1 1
1406 56 503.339 -5 -5 3.503285207947 "Y13" 1 1
1407 88 822.426 -5 -5 2.5184475662944 "Y13" 1 1
1408 110 969.741 -5 -5 1.92144219898744 "Y13" 1 1
1409 112 982.701 -5 -5 1.80910421099741 "Y13" 1 1
1410 28 265.786 0 -5 4.87771678599852 "Y13" 1 1
1411 58 575.698 0 -5 2.01255605753511 "Y13" 1 1
1412 84 735.561 0 -5 2.17354598593596 "Y13" 1 1
1413 103 916.909 0 -5 1.95068839746542 "Y13" 1 1
1414 61 597.679 5 -5 2.49703399926746 "Y13" 1 1
1415 68 638.143 5 -5 2.52397478513397 "Y13" 1 1
1416 86 809.461 5 -5 2.34614456173905 "Y13" 1 1
1417 105 932.147 5 -5 2.75657895024285 "Y13" 1 1
1418 8 124.391 13 -5 4.35639888311228 "Y13" 1 1
1419 33 362.564 13 -5 3.11008359868946 "Y13" 1 1
1420 80 711.562 13 -5 2.52595637711655 "Y13" 1 1
1421 97 880.606 13 -5 2.07339882514287 "Y13" 1 1
1422 17 182.234 36 -5 4.68499328946559 "Y13" 1 1
1423 21 218.193 36 -5 5.08516986746471 "Y13" 1 1
1424 47 447.467 36 -5 4.80903654562897 "Y13" 1 1
1425 52 478.04 36 -5 1.09639447771798 "Y13" 1 1
1426 25 246.126 -36 5 8.66887249278188 "Y13" 1 0
1427 27 259.011 -36 5 9.12828393550899 "Y13" 1 1
1428 70 650.5 -36 5 2.3875026660368 "Y13" 1 1
1429 104 922.907 -36 5 2.86629367157641 "Y13" 1 1
1430 23 232.539 -13 5 5.40428689653608 "Y13" 1 1
1431 31 350.94 -13 5 2.77692760800488 "Y13" 1 1
1432 72 661.615 -13 5 3.1207608048302 "Y13" 1 1
1433 89 828.056 -13 5 1.25580517038908 "Y13" 1 1
1434 1 66.736 -5 5 0.783030629229941 "Y13" 1 1
1435 6 110.057 -5 5 6.62697587105447 "Y13" 1 1
1436 82 722.572 -5 5 2.0664653771902 "Y13" 1 1
1437 100 897.496 -5 5 1.76949756148866 "Y13" 1 1
1438 11 144.941 0 5 5.93944077948447 "Y13" 1 1
1439 43 420.837 0 5 5 "Y13" 1 1
1440 49 458.308 0 5 3.73951602594026 "Y13" 1 1
1441 92 847.15 0 5 1.79146222232304 "Y13" 1 1
1442 18 192.537 5 5 4.93124748585411 "Y13" 1 1
1443 34 367.747 5 5 1.19642119368969 "Y13" 1 1
1444 98 886.002 5 5 1.63216199123398 "Y13" 1 1
1445 107 944.691 5 5 1.14972383378008 "Y13" 1 1
1446 3 83.894 13 5 2.29525062974281 "Y13" 1 1
1447 9 130.845 13 5 5 "Y13" 1 1
1448 64 614.655 13 5 2.08432316197311 "Y13" 1 1
1449 79 706.016 13 5 2.20417990440969 "Y13" 1 1
1450 38 391.183 36 5 3.62490144490959 "Y13" 1 1
1451 59 581.183 36 5 0.60852870240389 "Y13" 1 1
1452 66 626.555 36 5 0.459238813780412 "Y13" 1 1
1453 76 687.519 36 5 -0.660823004428568 "Y13" 1 1
1454 20 209.868 -36 10 4.66016394994139 "Y13" 1 1
1455 42 415.543 -36 10 7.02061950355422 "Y13" 1 1
1456 45 434.3 -36 10 3.28493464102264 "Y13" 1 1
1457 50 464.942 -36 10 3.35369298828912 "Y13" 1 1
1458 29 339.191 -13 10 2.32271810731901 "Y13" 1 1
1459 39 397.204 -13 10 2.18485610148531 "Y13" 1 1
1460 81 716.931 -13 10 2.09477082092521 "Y13" 1 1
1461 85 804.544 -13 10 -0.972848844041032 "Y13" 1 1
1462 13 155.728 -5 10 3.33183050470265 "Y13" 1 1
1463 26 252.843 -5 10 8.16663182009602 "Y13" 1 0
1464 65 620.136 -5 10 2.37089608952089 "Y13" 1 1
1465 106 938.782 -5 10 3.41880429647531 "Y13" 1 1
1466 32 356.9 0 10 0.869593952706431 "Y13" 1 1
1467 48 453.24 0 10 2.41404702313563 "Y13" 1 1
1468 91 842.297 0 10 1.98960444029367 "Y13" 1 1
1469 94 861.359 0 10 -0.175729172771766 "Y13" 1 1
1470 16 174.868 5 10 2.52859807758564 "Y13" 1 1
1471 54 490.326 5 10 0.745559127755599 "Y13" 1 1
1472 62 602.424 5 10 -0.0319529890261921 "Y13" 1 1
1473 83 728.958 5 10 2.86414677440243 "Y13" 1 1
1474 4 90.801 13 10 4.65494320822672 "Y13" 1 1
1475 75 681.904 13 10 1.17644995497987 "Y13" 1 1
1476 77 693.078 13 10 1.86507022939053 "Y13" 1 1
1477 96 873.486 13 10 1.58893173876401 "Y13" 1 1
1478 35 374.028 36 10 -0.611158704429476 "Y13" 1 1
1479 57 570.668 36 10 -1.02380269946555 "Y13" 1 1
1480 102 910.301 36 10 0.257816297951116 "Y13" 1 1
1481 108 955.066 36 10 1.10769501900107 "Y13" 1 1
1482 79 1733.56 -36 -10 -1.67934309278499 "Y14" 1 1
1483 83 1762.708 -36 -10 -1.4015886521708 "Y14" 1 1
1484 99 2052.728 -36 -10 -3.92585656997645 "Y14" 1 1
1485 102 2075.369 -36 -10 -3.69746425356094 "Y14" 1 1
1486 33 633.981 -13 -10 -2.27535385258208 "Y14" 1 1
1487 41 693.918 -13 -10 -1.87154108568976 "Y14" 1 1
1488 51 768.358 -13 -10 -0.551915516112343 "Y14" 1 1
1489 112 2139.479 -13 -10 -2.13800658726873 "Y14" 1 1
1490 29 597.851 -5 -10 -0.113448253454606 "Y14" 1 1
1491 45 725.191 -5 -10 -3.12450697105984 "Y14" 1 1
1492 66 1639.744 -5 -10 -1.52116088956127 "Y14" 1 1
1493 108 2112.709 -5 -10 -2.32240973829858 "Y14" 1 1
1494 61 1596.668 0 -10 -0.648952724264365 "Y14" 1 1
1495 72 1683.254 0 -10 -1.52025440154379 "Y14" 1 1
1496 81 1747.597 0 -10 -1.76446545551788 "Y14" 1 1
1497 92 2002.4 0 -10 -1.50224611502651 "Y14" 1 1
1498 14 175.386 5 -10 -1.17648251221209 "Y14" 1 1
1499 23 237.834 5 -10 -10 "Y14" 1 0
1500 37 664.353 5 -10 -1.38419629616032 "Y14" 1 1
1501 87 1968.4 5 -10 -4.16055849698388 "Y14" 1 1
1502 9 136.428 13 -10 -1.68070228023891 "Y14" 1 1
1503 25 256.2 13 -10 -3.30785969812249 "Y14" 1 1
1504 95 2024.788 13 -10 -2.13768157035257 "Y14" 1 1
1505 110 2126.687 13 -10 -0.515151563502981 "Y14" 1 1
1506 43 709.467 36 -10 -4.38501524881608 "Y14" 1 1
1507 48 747.164 36 -10 -3.12450643632095 "Y14" 1 1
1508 85 1950.929 36 -10 -1.90019762627965 "Y14" 1 1
1509 89 1982.659 36 -10 -1.24524773388993 "Y14" 1 1
1510 12 161.308 -36 -5 0.75406590178677 "Y14" 1 1
1511 56 807.846 -36 -5 0.844169488768043 "Y14" 1 1
1512 63 1616.568 -36 -5 -0.141344507322737 "Y14" 1 1
1513 111 2132.621 -36 -5 -1.14969023566097 "Y14" 1 1
1514 3 83.308 -13 -5 0.957973385834276 "Y14" 1 1
1515 24 248.719 -13 -5 -0.578744524321241 "Y14" 1 1
1516 90 1989.263 -13 -5 -0.0423041480968706 "Y14" 1 1
1517 109 2119.083 -13 -5 -1.3084773506539 "Y14" 1 1
1518 5 103.087 -5 -5 -5 "Y14" 1 1
1519 28 289.772 -5 -5 -0.58848532372411 "Y14" 1 1
1520 38 670.486 -5 -5 -0.831014440142251 "Y14" 1 1
1521 53 781.905 -5 -5 -0.715484300861103 "Y14" 1 1
1522 17 197.889 0 -5 -0.554148813547385 "Y14" 1 1
1523 20 218.971 0 -5 -2.50258411107802 "Y14" 1 1
1524 42 700.32 0 -5 -3.51032773936698 "Y14" 1 1
1525 86 1961.008 0 -5 -2.86859700213215 "Y14" 1 1
1526 36 656.811 5 -5 -1.08839852294152 "Y14" 1 1
1527 65 1632.701 5 -5 -1.51317409101836 "Y14" 1 1
1528 69 1663.08 5 -5 -2.38745262480033 "Y14" 1 1
1529 98 2043.09 5 -5 -0.942744876873766 "Y14" 1 1
1530 50 760.393 13 -5 -0.685942775116085 "Y14" 1 1
1531 58 1575.436 13 -5 -0.476161496503155 "Y14" 1 1
1532 78 1725.658 13 -5 -0.00371830244498261 "Y14" 1 1
1533 107 2107.223 13 -5 -0.0725722876812293 "Y14" 1 1
1534 7 121.194 36 -5 -1.28644890377863 "Y14" 1 1
1535 32 625.305 36 -5 -1.35551424757518 "Y14" 1 1
1536 71 1676.428 36 -5 -1.86328602405428 "Y14" 1 1
1537 93 2010.596 36 -5 -3.94610291308436 "Y14" 1 1
1538 10 147.178 -36 5 -2.70260154937653 "Y14" 1 1
1539 31 614.743 -36 5 0.00303980649090977 "Y14" 1 1
1540 64 1625.457 -36 5 -0.398642847032976 "Y14" 1 1
1541 76 1712.376 -36 5 -0.821721429987564 "Y14" 1 1
1542 22 233.719 -13 5 2.89942852359333 "Y14" 1 1
1543 26 264.944 -13 5 -1.80673175949905 "Y14" 1 1
1544 47 740.225 -13 5 -0.178706505619171 "Y14" 1 1
1545 106 2101.646 -13 5 0.0193371594576532 "Y14" 1 1
1546 1 56.349 -5 5 0.210072833355242 "Y14" 1 1
1547 18 205.352 -5 5 -0.361154601268608 "Y14" 1 1
1548 49 753.546 -5 5 0.18745819903799 "Y14" 1 1
1549 54 791.301 -5 5 -1.09627094019218 "Y14" 1 1
1550 15 182.734 0 5 0.71447069600175 "Y14" 1 1
1551 35 649.438 0 5 0.164236209094193 "Y14" 1 1
1552 52 775.608 0 5 -1.48583687752218 "Y14" 1 1
1553 59 1581.547 0 5 -0.296104645137841 "Y14" 1 1
1554 57 1568.554 5 5 -0.958761894193375 "Y14" 1 1
1555 84 1769.572 5 5 -1.07193271327741 "Y14" 1 1
1556 91 1995.609 5 5 -0.521612770463578 "Y14" 1 1
1557 97 2037.179 5 5 -1.49032028962736 "Y14" 1 1
1558 39 677.763 13 5 -2.95265455670999 "Y14" 1 1
1559 74 1698.8 13 5 -1.75968393568127 "Y14" 1 1
1560 94 2017.911 13 5 -0.276110658682565 "Y14" 1 1
1561 101 2067.116 13 5 -1.7360117149056 "Y14" 1 1
1562 68 1655.617 36 5 -2.08084068376168 "Y14" 1 1
1563 70 1671.157 36 5 -1.18794438527665 "Y14" 1 1
1564 80 1740.708 36 5 -1.7197656353801 "Y14" 1 1
1565 104 2088.697 36 5 -1.81404795446969 "Y14" 1 1
1566 13 167.521 -36 10 2.68908277774091 "Y14" 1 1
1567 21 226.345 -36 10 -0.336146597722278 "Y14" 1 1
1568 55 798.71 -36 10 1.74937166680724 "Y14" 1 1
1569 100 2060.309 -36 10 -0.487698443054396 "Y14" 1 1
1570 30 605.314 -13 10 2.45987541588512 "Y14" 1 1
1571 46 733.765 -13 10 -1.23108845633705 "Y14" 1 1
1572 60 1589.257 -13 10 2.04489513472451 "Y14" 1 1
1573 103 2082.063 -13 10 0.199590010712642 "Y14" 1 1
1574 16 189.488 -5 10 3.1475926664206 "Y14" 1 1
1575 62 1604.385 -5 10 1.22220869577422 "Y14" 1 1
1576 67 1646.904 -5 10 -1.31557017411324 "Y14" 1 1
1577 77 1719.87 -5 10 0.580637588714156 "Y14" 1 1
1578 6 112.715 0 10 -1.32031011399257 "Y14" 1 1
1579 27 274.254 0 10 -1.25289109637111 "Y14" 1 1
1580 96 2031.523 0 10 -0.627554018851394 "Y14" 1 1
1581 105 2095.213 0 10 -0.886043049889186 "Y14" 1 1
1582 11 154.609 5 10 0.48892509202519 "Y14" 1 1
1583 44 717.668 5 10 -2.83423119314762 "Y14" 1 1
1584 73 1691.788 5 10 -2.03211374762358 "Y14" 1 1
1585 75 1705.066 5 10 0.623415694248088 "Y14" 1 1
1586 2 70.577 13 10 -3.08360653277886 "Y14" 1 1
1587 8 129.784 13 10 -0.0696481132538877 "Y14" 1 1
1588 19 212.985 13 10 -2.88031677047501 "Y14" 1 1
1589 34 641.225 13 10 -0.107001896145005 "Y14" 1 1
1590 4 96.768 36 10 -4.049126661639 "Y14" 1 1
1591 40 686.433 36 10 -3.26970639167776 "Y14" 1 1
1592 82 1755.834 36 10 -1.59666577381699 "Y14" 1 1
1593 88 1975.735 36 10 -1.65675895295724 "Y14" 1 1
1594 6 71.756 -36 -10 1.45943634987532 "Y15" 1 1
1595 77 792.925 -36 -10 0.65928833002195 "Y15" 1 1
1596 105 1022.925 -36 -10 -1.61064868423912 "Y15" 1 1
1597 111 1059.406 -36 -10 1.78024679209385 "Y15" 1 1
1598 49 381.985 -13 -10 0.702689986110448 "Y15" 1 1
1599 51 395.446 -13 -10 1.77996505872192 "Y15" 1 1
1600 63 708.473 -13 -10 0.0376957523805979 "Y15" 1 1
1601 100 995.286 -13 -10 1.98627278627898 "Y15" 1 1
1602 31 252.821 -5 -10 0.968747863274354 "Y15" 1 1
1603 36 285.056 -5 -10 0.173909946015445 "Y15" 1 1
1604 59 682.374 -5 -10 -0.810213119834205 "Y15" 1 1
1605 70 752.524 -5 -10 0.0827312347027291 "Y15" 1 1
1606 23 170.277 0 -10 -0.158319898974354 "Y15" 1 1
1607 28 198.464 0 -10 -2.55241064845951 "Y15" 1 1
1608 72 764.919 0 -10 4.20905285613669 "Y15" 1 1
1609 81 819.008 0 -10 2.37283967519308 "Y15" 1 1
1610 4 60.461 5 -10 0.448424337957053 "Y15" 1 1
1611 42 332.745 5 -10 -2.34545777169157 "Y15" 1 1
1612 85 906.795 5 -10 1.73924341548359 "Y15" 1 1
1613 97 977.372 5 -10 2.06060618933973 "Y15" 1 1
1614 9 84.259 13 -10 -0.192550763560733 "Y15" 1 1
1615 38 297.82 13 -10 -0.120757136891477 "Y15" 1 1
1616 44 345.893 13 -10 0.221566572220277 "Y15" 1 1
1617 57 669.69 13 -10 -0.191508097419536 "Y15" 1 1
1618 12 99.254 36 -10 0.346352267975059 "Y15" 1 1
1619 65 722.135 36 -10 -0.351390729996945 "Y15" 1 1
1620 92 949.23 36 -10 1.25368240354348 "Y15" 1 1
1621 109 1045.394 36 -10 -1.01603224707976 "Y15" 1 1
1622 50 388.033 -36 -5 2.15011646099984 "Y15" 1 1
1623 55 420.824 -36 -5 0.683847038995437 "Y15" 1 1
1624 80 812.487 -36 -5 0.248364088296715 "Y15" 1 1
1625 101 1002.337 -36 -5 3.13074094996342 "Y15" 1 1
1626 53 407.907 -13 -5 -1.0580503695244 "Y15" 1 1
1627 67 735.098 -13 -5 1.50748680070928 "Y15" 1 1
1628 76 786.715 -13 -5 0.224750089765259 "Y15" 1 1
1629 88 925.169 -13 -5 -0.742220681328454 "Y15" 1 1
1630 26 186.307 -5 -5 -0.926676884608475 "Y15" 1 1
1631 34 271.505 -5 -5 -1.65534312967521 "Y15" 1 1
1632 45 353.621 -5 -5 1.18968180840262 "Y15" 1 1
1633 47 368.733 -5 -5 -2.04353777712519 "Y15" 1 1
1634 8 80.45 0 -5 -3.09975642222695 "Y15" 1 1
1635 14 108.824 0 -5 -2.02062608690682 "Y15" 1 1
1636 16 122.393 0 -5 -0.989335510280668 "Y15" 1 1
1637 74 775.829 0 -5 1.07070297976517 "Y15" 1 1
1638 18 135.848 5 -5 1.96713685144511 "Y15" 1 1
1639 91 943.454 5 -5 1.58831643875487 "Y15" 1 1
1640 94 961.032 5 -5 0.0188834287327526 "Y15" 1 1
1641 110 1052.364 5 -5 -1.63156368796094 "Y15" 1 1
1642 20 148.129 13 -5 1.16096691935961 "Y15" 1 1
1643 41 322.959 13 -5 -4.15319294264044 "Y15" 1 1
1644 83 829.764 13 -5 0.499021317560255 "Y15" 1 1
1645 103 1012.143 13 -5 -2.27278852229551 "Y15" 1 1
1646 1 43.521 36 -5 -2.7772085548456 "Y15" 1 1
1647 62 700.928 36 -5 -2.15813613371247 "Y15" 1 1
1648 69 746.363 36 -5 0.588508908680081 "Y15" 1 1
1649 107 1034.537 36 -5 -0.685867451959729 "Y15" 1 1
1650 5 66.244 -36 5 -2.49441068661925 "Y15" 1 1
1651 27 191.95 -36 5 -1.82965426381062 "Y15" 1 1
1652 56 427.298 -36 5 0.631780549305801 "Y15" 1 1
1653 99 988.76 -36 5 -0.798270690112303 "Y15" 1 1
1654 24 175.478 -13 5 -2.58606133370679 "Y15" 1 1
1655 29 239.889 -13 5 -1.82891121816098 "Y15" 1 1
1656 79 806.082 -13 5 -2.30892567675049 "Y15" 1 1
1657 104 1017.523 -13 5 -2.31030446831202 "Y15" 1 1
1658 2 50.633 -5 5 -2.65467914282797 "Y15" 1 1
1659 35 277.423 -5 5 -1.4398161923426 "Y15" 1 1
1660 46 360.288 -5 5 -2.49867657616478 "Y15" 1 1
1661 54 413.033 -5 5 -1.85187566448322 "Y15" 1 1
1662 48 375.874 0 5 -1.39410343430471 "Y15" 1 1
1663 87 919.097 0 5 -1.50826880505196 "Y15" 1 1
1664 108 1040.223 0 5 -2.56143005640379 "Y15" 1 1
1665 112 1064.941 0 5 -0.798261559789711 "Y15" 1 1
1666 43 339.162 5 5 -1.48080428887217 "Y15" 1 1
1667 84 835.906 5 5 -0.110783283432442 "Y15" 1 1
1668 89 930.702 5 5 -0.727911194906818 "Y15" 1 1
1669 93 955.572 5 5 -1.18785996447729 "Y15" 1 1
1670 22 163.561 13 5 -2.95265419553003 "Y15" 1 1
1671 32 261.001 13 5 -3.22794709334098 "Y15" 1 1
1672 60 687.768 13 5 -2.86122739749218 "Y15" 1 1
1673 102 1006.915 13 5 -0.630745045730651 "Y15" 1 1
1674 10 89.112 36 5 -4.75533095290755 "Y15" 1 1
1675 15 117.356 36 5 -3.86047280833998 "Y15" 1 1
1676 40 317.186 36 5 -3.8234056226646 "Y15" 1 1
1677 95 966.422 36 5 -1.94326903614233 "Y15" 1 1
1678 21 157.661 -36 10 -0.0840571938145914 "Y15" 1 1
1679 66 729.362 -36 10 0.236929787126341 "Y15" 1 1
1680 75 780.83 -36 10 -3.01518298951346 "Y15" 1 1
1681 86 912.438 -36 10 0.212868454233402 "Y15" 1 1
1682 17 130.407 -13 10 -1.18410349120063 "Y15" 1 1
1683 19 141.135 -13 10 -2.03189783740073 "Y15" 1 1
1684 52 401.445 -13 10 -3.1162181007943 "Y15" 1 1
1685 82 824.602 -13 10 -0.30894143064162 "Y15" 1 1
1686 30 245.83 -5 10 -0.702850815097066 "Y15" 1 1
1687 61 693.199 -5 10 -3.928951673492 "Y15" 1 1
1688 96 971.531 -5 10 -1.80231003799179 "Y15" 1 1
1689 106 1029.352 -5 10 -0.72576743979143 "Y15" 1 1
1690 37 290.785 0 10 -1.18194003447406 "Y15" 1 1
1691 58 675.934 0 10 -3.86529069008703 "Y15" 1 1
1692 64 714.209 0 10 -3.01679939793155 "Y15" 1 1
1693 90 936.72 0 10 -0.587709910418978 "Y15" 1 1
1694 11 94.83 5 10 -3.24722879341776 "Y15" 1 1
1695 13 104.525 5 10 -2.0319534048328 "Y15" 1 1
1696 33 266.428 5 10 -2.41959753513077 "Y15" 1 1
1697 78 799.715 5 10 -3.71330967980093 "Y15" 1 1
1698 7 76.213 13 10 -3.82352049057988 "Y15" 1 1
1699 25 181.34 13 10 -1.89536609269445 "Y15" 1 1
1700 71 759.065 13 10 -0.0865343986822284 "Y15" 1 1
1701 73 770.418 13 10 -1.13697435661829 "Y15" 1 1
1702 3 55.35 36 10 -5.41520905509568 "Y15" 1 1
1703 39 308.826 36 10 -2.21546783633827 "Y15" 1 1
1704 68 741.276 36 10 -1.29974682447509 "Y15" 1 1
1705 98 982.785 36 10 -0.6566662694802 "Y15" 1 1
1706 53 688.205 -36 -10 4.02325835090872 "Y16" 1 1
1707 72 1042.71 -36 -10 2.11428320687697 "Y16" 1 1
1708 89 1476.022 -36 -10 4.18571739858341 "Y16" 1 1
1709 95 1499.523 -36 -10 1.31128035595389 "Y16" 1 1
1710 6 83.547 -13 -10 1.23887736237698 "Y16" 1 1
1711 35 583.106 -13 -10 1.2845369727609 "Y16" 1 1
1712 101 1525.099 -13 -10 0.986734611526627 "Y16" 1 1
1713 110 1567.543 -13 -10 0.17537046655817 "Y16" 1 1
1714 58 981.449 -5 -10 -1.04309869477387 "Y16" 1 1
1715 69 1028.761 -5 -10 1.63509257312123 "Y16" 1 1
1716 99 1517.401 -5 -10 1.42754247926283 "Y16" 1 1
1717 104 1541.841 -5 -10 -2.047914310317 "Y16" 1 1
1718 4 74.918 0 -10 2.90152262809769 "Y16" 1 1
1719 11 107.203 0 -10 0.218861201969146 "Y16" 1 1
1720 26 185.039 0 -10 0.734639240248281 "Y16" 1 1
1721 93 1491.438 0 -10 2.33878884504076 "Y16" 1 1
1722 8 92.231 5 -10 0.0152068724135758 "Y16" 1 1
1723 37 596.164 5 -10 0.336158237553956 "Y16" 1 1
1724 62 999.049 5 -10 4.37855015184603 "Y16" 1 1
1725 81 1087.747 5 -10 2.62686733340941 "Y16" 1 1
1726 43 632.345 13 -10 -0.675197272451725 "Y16" 1 1
1727 47 655.267 13 -10 -0.74870943363175 "Y16" 1 1
1728 106 1553.041 13 -10 0.0155611233367298 "Y16" 1 1
1729 108 1560.337 13 -10 -0.136250128928647 "Y16" 1 1
1730 24 172.084 36 -10 2.88696828741714 "Y16" 1 1
1731 50 674.727 36 -10 2.91933135301636 "Y16" 1 1
1732 77 1065.483 36 -10 1.59229463029135 "Y16" 1 1
1733 112 1575.94 36 -10 2.78871990254027 "Y16" 1 1
1734 63 1004.474 -36 -5 1.20122549223388 "Y16" 1 1
1735 78 1071.325 -36 -5 -0.525293766918924 "Y16" 1 1
1736 80 1083.857 -36 -5 3.11311225246999 "Y16" 1 1
1737 100 1521.458 -36 -5 1.43184811042401 "Y16" 1 1
1738 27 188.849 -13 -5 2.81833592221283 "Y16" 1 1
1739 29 196.943 -13 -5 4.02980475823336 "Y16" 1 1
1740 82 1091.49 -13 -5 2.04479973475108 "Y16" 1 1
1741 97 1510.378 -13 -5 3.81859341265014 "Y16" 1 1
1742 13 115.665 -5 -5 2.99499894960216 "Y16" 1 1
1743 18 142.198 -5 -5 1.60041646456333 "Y16" 1 1
1744 88 1469.861 -5 -5 1.71503820264875 "Y16" 1 1
1745 94 1494.787 -5 -5 2.73234544669893 "Y16" 1 1
1746 20 151.315 0 -5 -1.10725714237248 "Y16" 1 1
1747 33 571.68 0 -5 -0.167181402887745 "Y16" 1 1
1748 52 682.283 0 -5 5.21287591169512 "Y16" 1 1
1749 56 704.328 0 -5 3.50256667678279 "Y16" 1 1
1750 39 606.404 5 -5 0.958747441643828 "Y16" 1 1
1751 41 619.364 5 -5 0.872052394141065 "Y16" 1 1
1752 66 1017.545 5 -5 1.53047703658741 "Y16" 1 1
1753 91 1484.419 5 -5 2.61769154115428 "Y16" 1 1
1754 16 133.371 13 -5 -1.92894615858458 "Y16" 1 1
1755 22 159.439 13 -5 -0.10901619032121 "Y16" 1 1
1756 31 207.469 13 -5 1.89608583933915 "Y16" 1 1
1757 60 989.24 13 -5 1.71475627622279 "Y16" 1 1
1758 10 103.28 36 -5 0.371718771119708 "Y16" 1 1
1759 54 695.035 36 -5 0.36418728587553 "Y16" 1 1
1760 74 1052.949 36 -5 3.06674543419651 "Y16" 1 1
1761 102 1530.348 36 -5 0.205819163284811 "Y16" 1 1
1762 1 47.802 -36 5 -1.29805401381592 "Y16" 1 1
1763 25 181.225 -36 5 10.7702577174193 "Y16" 1 1
1764 46 647.827 -36 5 -1.82965658701906 "Y16" 1 1
1765 67 1021.443 -36 5 -0.362245540069311 "Y16" 1 1
1766 71 1037.69 -13 5 5 "Y16" 1 1
1767 83 1094.806 -13 5 2.18601278167392 "Y16" 1 1
1768 87 1465.684 -13 5 0.0355811766740768 "Y16" 1 1
1769 111 1570.684 -13 5 2.44505253166626 "Y16" 1 1
1770 21 155.383 -5 5 -0.546108747332213 "Y16" 1 1
1771 40 609.809 -5 5 5 "Y16" 1 0
1772 96 1503.902 -5 5 3.61671757510551 "Y16" 1 1
1773 98 1513.516 -5 5 5 "Y16" 1 1
1774 5 79.369 0 5 5 "Y16" 1 1
1775 15 128.103 0 5 0.755820821972333 "Y16" 1 1
1776 28 192.752 0 5 0.668468235544938 "Y16" 1 1
1777 44 636.527 0 5 5 "Y16" 1 0
1778 9 96.436 5 5 0.981266966915128 "Y16" 1 1
1779 49 667.916 5 5 1.80612764800836 "Y16" 1 1
1780 55 700.03 5 5 5.03352608718068 "Y16" 1 1
1781 107 1556.776 5 5 1.19552569598422 "Y16" 1 1
1782 3 70.128 13 5 3.69407265327139 "Y16" 1 1
1783 17 137.616 13 5 -1.23149220062128 "Y16" 1 1
1784 42 627.964 13 5 -1.79799895559142 "Y16" 1 1
1785 75 1057.596 13 5 3.54213465110336 "Y16" 1 1
1786 32 213.738 36 5 -5.96383020475727 "Y16" 1 1
1787 38 601.408 36 5 0.773784787758976 "Y16" 1 1
1788 64 1009.866 36 5 0.712138725027656 "Y16" 1 1
1789 85 1452.431 36 5 1.52523760534552 "Y16" 1 1
1790 7 88.259 -36 10 3.12450700646945 "Y16" 1 1
1791 14 123.181 -36 10 -0.496586569614547 "Y16" 1 1
1792 36 588.722 -36 10 2.36822149437315 "Y16" 1 1
1793 70 1034.02 -36 10 4.63551698999267 "Y16" 1 1
1794 2 59.442 -13 10 6.63250806452431 "Y16" 1 1
1795 48 658.727 -13 10 10 "Y16" 1 0
1796 57 977.143 -13 10 0.672261087462526 "Y16" 1 1
1797 68 1025.275 -13 10 1.14277889060078 "Y16" 1 1
1798 12 111.545 -5 10 1.20012503222801 "Y16" 1 1
1799 23 164.189 -5 10 0.832711805538609 "Y16" 1 1
1800 84 1099.485 -5 10 0.695165541637367 "Y16" 1 1
1801 92 1487.866 -5 10 2.11888640641958 "Y16" 1 1
1802 51 678.529 0 10 2.44130632354795 "Y16" 1 1
1803 59 985.322 0 10 0.123178144038922 "Y16" 1 1
1804 73 1047.579 0 10 2.50127735827189 "Y16" 1 1
1805 86 1459.541 0 10 0.100198652161684 "Y16" 1 1
1806 79 1078.375 5 10 -1.60200337897934 "Y16" 1 1
1807 90 1480.183 5 10 -0.29032133113239 "Y16" 1 1
1808 103 1535.741 5 10 -0.44995258764833 "Y16" 1 1
1809 105 1546.777 5 10 -0.0497640348133549 "Y16" 1 1
1810 30 202.948 13 10 0.603454966661741 "Y16" 1 1
1811 34 578.13 13 10 0.977552408631098 "Y16" 1 1
1812 61 993.962 13 10 3.9722036557701 "Y16" 1 1
1813 65 1013.996 13 10 -0.288345428383619 "Y16" 1 1
1814 19 147.366 36 10 -2.47549142012162 "Y16" 1 1
1815 45 641.806 36 10 -2.49047710797483 "Y16" 1 1
1816 76 1061.607 36 10 -1.16121860997893 "Y16" 1 1
1817 109 1564.051 36 10 -1.70459752476695 "Y16" 1 1
1818 28 384.257 -36 -10 4.78308583943732 "O5" 3 1
1819 58 1286.799 -36 -10 5.51574949586819 "O5" 3 1
1820 66 1375.354 -36 -10 3.15522103932552 "O5" 3 1
1821 94 1978.104 -36 -10 5.2648346120322 "O5" 3 1
1822 54 1017.3 -13 -10 3.79705909506473 "O5" 3 1
1823 60 1305.186 -13 -10 1.61986733782547 "O5" 3 1
1824 82 1544.947 -13 -10 0.657014989433306 "O5" 3 1
1825 106 2105.372 -13 -10 1.71635808400246 "O5" 3 1
1826 48 954.535 -5 -10 -10 "O5" 3 0
1827 74 1462.618 -5 -10 -2.38224347352057 "O5" 3 1
1828 90 1934.443 -5 -10 -1.84111628351077 "O5" 3 1
1829 111 2155.164 -5 -10 -1.63481919508396 "O5" 3 1
1830 7 147.751 0 -10 4.0947999244311 "O5" 3 1
1831 17 273.849 0 -10 -10 "O5" 3 0
1832 30 763.441 0 -10 -9.61038804818999 "O5" 3 1
1833 41 882.873 0 -10 -9.75490608534452 "O5" 3 1
1834 36 828.709 5 -10 3.19818311947174 "O5" 3 1
1835 64 1352.176 5 -10 0.725737956140188 "O5" 3 1
1836 85 1887.961 5 -10 -1.29944638238256 "O5" 3 1
1837 97 2009.845 5 -10 -3.9725165681098 "O5" 3 1
1838 22 319.239 13 -10 -6.76183174340792 "O5" 3 1
1839 26 356.799 13 -10 -10 "O5" 3 0
1840 62 1334.047 13 -10 6.26017115263313 "O5" 3 1
1841 92 1952.661 13 -10 -6.19674548754533 "O5" 3 1
1842 1 51.695 36 -10 -11.5126085791453 "O5" 3 1
1843 45 929.334 36 -10 -9.65665820644965 "O5" 3 1
1844 68 1396.003 36 -10 -12.177239621497 "O5" 3 1
1845 78 1499.144 36 -10 -12.199879720806 "O5" 3 1
1846 12 236.181 -36 -5 10.2821125688334 "O5" 3 1
1847 69 1408.694 -36 -5 2.21926822635298 "O5" 3 1
1848 76 1478.719 -36 -5 -5 "O5" 3 1
1849 93 1968.639 -36 -5 7.22253620350193 "O5" 3 1
1850 10 199.271 -13 -5 1.78708660752126 "O5" 3 1
1851 33 793.387 -13 -5 2.77646183050336 "O5" 3 1
1852 61 1324.61 -13 -5 3.13794999485467 "O5" 3 1
1853 83 1551.466 -13 -5 -0.703608268666952 "O5" 3 1
1854 31 771.735 -5 -5 -6.12245115194328 "O5" 3 1
1855 50 973.574 -5 -5 -5 "O5" 3 0
1856 63 1344.387 -5 -5 3.81375252589967 "O5" 3 1
1857 108 2129.372 -5 -5 -6.28374053401509 "O5" 3 1
1858 2 72.752 0 -5 -2.37848980126027 "O5" 3 1
1859 43 914.871 0 -5 -8.62106637744711 "O5" 3 1
1860 52 995.721 0 -5 3.456244284714 "O5" 3 1
1861 80 1524.676 0 -5 -6.6055138971913 "O5" 3 1
1862 5 115.291 5 -5 -4.5665424682322 "O5" 3 1
1863 24 334.156 5 -5 -3.22323617531751 "O5" 3 1
1864 87 1905.379 5 -5 -7.06520173007086 "O5" 3 1
1865 91 1942.342 5 -5 -4.10601596202935 "O5" 3 1
1866 57 1275.54 13 -5 -4.90832675299134 "O5" 3 1
1867 71 1433.974 13 -5 -12.4481911694362 "O5" 3 1
1868 110 2146.343 13 -5 -6.09127266690027 "O5" 3 1
1869 112 2164.467 13 -5 -4.89382539094862 "O5" 3 1
1870 8 161.002 36 -5 3.4798203168449 "O5" 3 0
1871 15 263.263 36 -5 -12.4713503726093 "O5" 3 1
1872 40 876.198 36 -5 -8.50650188009101 "O5" 3 1
1873 103 2072.274 36 -5 -7.75188882190709 "O5" 3 1
1874 11 224.596 -36 5 -0.706659736069143 "O5" 3 1
1875 16 269.014 -36 5 5.20627937059309 "O5" 3 1
1876 47 944.072 -36 5 12.1963492111005 "O5" 3 1
1877 81 1533.003 -36 5 -1.14212120680925 "O5" 3 1
1878 13 246.199 -13 5 4.94591055689243 "O5" 3 1
1879 37 840.257 -13 5 -0.775420306783877 "O5" 3 1
1880 53 1007.905 -13 5 3.68492440827958 "O5" 3 1
1881 59 1294.144 -13 5 1.40206643539468 "O5" 3 1
1882 23 329.357 -5 5 1.01543999242927 "O5" 3 1
1883 27 367.454 -5 5 -0.569143305262328 "O5" 3 1
1884 65 1365.634 -5 5 -2.0588399712595 "O5" 3 1
1885 89 1925.476 -5 5 -5.95435217229492 "O5" 3 1
1886 19 297.146 0 5 5 "O5" 3 0
1887 35 821 0 5 -3.86197474063107 "O5" 3 1
1888 77 1485.81 0 5 -8.72801614498749 "O5" 3 1
1889 109 2138.188 0 5 -8.31553915869467 "O5" 3 1
1890 39 863.232 5 5 -4.87491152655625 "O5" 3 1
1891 100 2030.549 5 5 -9.53020580641348 "O5" 3 1
1892 102 2057.971 5 5 -7.90188758634556 "O5" 3 1
1893 104 2087.562 5 5 -0.605779331438389 "O5" 3 1
1894 9 188.893 13 5 3.79846945334842 "O5" 3 1
1895 42 895.489 13 5 -7.18037276879288 "O5" 3 1
1896 56 1043.316 13 5 -5.35989843513155 "O5" 3 1
1897 72 1438.876 13 5 5 "O5" 3 0
1898 4 103.754 36 5 -5.42802026953888 "O5" 3 1
1899 21 312.427 36 5 -12.4637535707936 "O5" 3 1
1900 96 2000.924 36 5 -2.19635006728719 "O5" 3 1
1901 98 2019.54 36 5 1.24139425514038 "O5" 3 1
1902 6 130.129 -36 10 0.0534525985195931 "O5" 3 1
1903 14 254.424 -36 10 6.83715787669959 "O5" 3 1
1904 29 750.129 -36 10 2.25391680143714 "O5" 3 1
1905 73 1447.764 -36 10 -1.80293055823173 "O5" 3 1
1906 67 1384.112 -13 10 -1.46125063306976 "O5" 3 1
1907 84 1564.845 -13 10 -5.4469421567273 "O5" 3 1
1908 86 1895.202 -13 10 -3.86548006951125 "O5" 3 1
1909 105 2096.521 -13 10 -1.09246319582683 "O5" 3 1
1910 38 858.905 -5 10 10 "O5" 3 0
1911 55 1026.622 -5 10 -1.44105636806497 "O5" 3 1
1912 75 1468.939 -5 10 -3.93311702536493 "O5" 3 1
1913 101 2047.258 -5 10 -6.47826618796281 "O5" 3 1
1914 34 810.307 0 10 1.37455899756609 "O5" 3 1
1915 49 961.505 0 10 1.09021396448334 "O5" 3 1
1916 95 1988.107 0 10 1.22467770937753 "O5" 3 1
1917 99 2023.904 0 10 -11.2452321441342 "O5" 3 1
1918 3 88.937 5 10 2.98723648891358 "O5" 3 1
1919 32 783.778 5 10 -7.0970745184375 "O5" 3 1
1920 51 981.478 5 10 -1.96232328181321 "O5" 3 1
1921 79 1516.427 5 10 -4.98857582555553 "O5" 3 1
1922 20 302.132 13 10 -7.83044316032614 "O5" 3 1
1923 44 919.641 13 10 -6.79171060136424 "O5" 3 1
1924 46 939.101 13 10 10 "O5" 3 0
1925 88 1915.531 13 10 -6.24845958789077 "O5" 3 1
1926 18 287.346 36 10 -12.459939669698 "O5" 3 1
1927 25 350.257 36 10 -5.08024933784216 "O5" 3 1
1928 70 1425.11 36 10 -12.0015793274695 "O5" 3 1
1929 107 2122.396 36 10 -12.299508288328 "O5" 3 1
1930 14 211.499 -36 -10 2.78822122351948 "O3" 3 1
1931 28 320.752 -36 -10 0.535197497513533 "O3" 3 1
1932 66 816.229 -36 -10 3.06470717185544 "O3" 3 1
1933 88 1088.692 -36 -10 0.794667806858596 "O3" 3 1
1934 26 307.45 -13 -10 5.14901174385355 "O3" 3 1
1935 59 769.62 -13 -10 2.90300873147702 "O3" 3 1
1936 77 906.773 -13 -10 1.61963704937552 "O3" 3 1
1937 90 1104.282 -13 -10 1.96725466787659 "O3" 3 1
1938 18 247.25 -5 -10 2.18515357930434 "O3" 3 1
1939 39 517.184 -5 -10 3.77398872141913 "O3" 3 1
1940 45 559.202 -5 -10 1.34455868278356 "O3" 3 1
1941 106 1224.741 -5 -10 -1.37931822557354 "O3" 3 1
1942 12 198.438 0 -10 1.3074368944115 "O3" 3 1
1943 20 262.943 0 -10 2.37535386741811 "O3" 3 1
1944 30 450.468 0 -10 5.26409699809972 "O3" 3 1
1945 109 1249.892 0 -10 1.22993493657533 "O3" 3 1
1946 32 462.523 5 -10 3.52269447778859 "O3" 3 1
1947 63 797.553 5 -10 2.39880669965389 "O3" 3 1
1948 75 888.336 5 -10 -0.0987735525514631 "O3" 3 1
1949 103 1204.343 5 -10 1.36787165694633 "O3" 3 1
1950 52 620.278 13 -10 0.863276560528412 "O3" 3 1
1951 69 837.743 13 -10 0.246138400554468 "O3" 3 1
1952 79 927.84 13 -10 0.0382559476110757 "O3" 3 1
1953 84 975.705 13 -10 0.359076935965296 "O3" 3 1
1954 10 185.325 36 -10 -0.465982289023014 "O3" 3 1
1955 22 277.157 36 -10 6.45557743334798 "O3" 3 1
1956 54 639.263 36 -10 2.33004591450146 "O3" 3 1
1957 95 1143.148 36 -10 1.78153936878264 "O3" 3 1
1958 2 87.322 -36 -5 9.46371598975746 "O3" 3 0
1959 21 270.54 -36 -5 4.09857066231192 "O3" 3 1
1960 29 444.294 -36 -5 6.41336973720248 "O3" 3 1
1961 94 1136.336 -36 -5 1.41513176030703 "O3" 3 1
1962 11 193.321 -13 -5 3.70844074406358 "O3" 3 1
1963 19 255.818 -13 -5 4.44234279079603 "O3" 3 1
1964 47 580.418 -13 -5 4.21313071814073 "O3" 3 1
1965 67 822.475 -13 -5 3.36518495450235 "O3" 3 1
1966 36 494.999 -5 -5 3.73219545312796 "O3" 3 1
1967 41 529.831 -5 -5 2.42553302360816 "O3" 3 1
1968 76 897.852 -5 -5 2.05810688043463 "O3" 3 1
1969 99 1175.04 -5 -5 0.667175743276816 "O3" 3 1
1970 24 294.188 0 -5 10.7677985129859 "O3" 3 1
1971 70 845.123 0 -5 0.798289642091511 "O3" 3 1
1972 86 1072.831 0 -5 1.04929631573734 "O3" 3 1
1973 110 1256.797 0 -5 1.88897190410017 "O3" 3 1
1974 5 136.22 5 -5 5.77071758918621 "O3" 3 1
1975 15 220.55 5 -5 2.16655135635492 "O3" 3 1
1976 57 752.174 5 -5 -0.299995709621393 "O3" 3 1
1977 60 775.251 5 -5 3.43462334053386 "O3" 3 1
1978 38 509.753 13 -5 0.775904965044994 "O3" 3 1
1979 97 1161.251 13 -5 0.867087649722271 "O3" 3 1
1980 102 1197.157 13 -5 0.821326720846216 "O3" 3 1
1981 112 1275.031 13 -5 -0.874043718536228 "O3" 3 1
1982 33 470.065 36 -5 5.42794498200098 "O3" 3 1
1983 65 809.383 36 -5 1.85201835154383 "O3" 3 1
1984 81 946.512 36 -5 -0.349364977029326 "O3" 3 1
1985 105 1218.343 36 -5 -1.28723347101895 "O3" 3 1
1986 27 313.951 -36 5 3.96025689743991 "O3" 3 1
1987 34 476.889 -36 5 4.72498691527621 "O3" 3 1
1988 46 568.675 -36 5 1.08096821335951 "O3" 3 1
1989 93 1125.149 -36 5 -0.91347421589891 "O3" 3 1
1990 49 596.424 -13 5 -0.964872717772115 "O3" 3 1
1991 62 791.351 -13 5 2.49970001451528 "O3" 3 1
1992 74 876.779 -13 5 0.609581834500331 "O3" 3 1
1993 104 1209.488 -13 5 -0.189049819328183 "O3" 3 1
1994 17 237.815 -5 5 2.7533918960987 "O3" 3 1
1995 72 861.939 -5 5 0.0583832035135985 "O3" 3 1
1996 83 964.698 -5 5 -1.23019710441695 "O3" 3 1
1997 98 1168.877 -5 5 1.01478407869204 "O3" 3 1
1998 31 456.238 0 5 3.97442738351945 "O3" 3 1
1999 64 803.011 0 5 2.62967901444845 "O3" 3 1
2000 85 1067.236 0 5 0.733004651346648 "O3" 3 1
2001 91 1111.396 0 5 2.55414547679672 "O3" 3 1
2002 7 155.165 5 5 2.14248547233754 "O3" 3 1
2003 9 172.045 5 5 1.81718701653149 "O3" 3 1
2004 43 545.638 5 5 -0.43192445770933 "O3" 3 1
2005 51 611.863 5 5 2.49094104770705 "O3" 3 1
2006 13 204.941 13 5 0.600134528049728 "O3" 3 1
2007 40 522.039 13 5 3.90852499437662 "O3" 3 1
2008 56 655.025 13 5 -2.74939768414164 "O3" 3 1
2009 87 1080.279 13 5 0.598520773159452 "O3" 3 1
2010 4 120.758 36 5 8.07352595099471 "O3" 3 1
2011 100 1181.936 36 5 -0.0260163283532012 "O3" 3 1
2012 107 1234.103 36 5 -2.03592140122303 "O3" 3 1
2013 111 1265.133 36 5 -1.07390968247371 "O3" 3 1
2014 25 300.436 -36 10 7.52763527976193 "O3" 3 1
2015 73 869.334 -36 10 0.98741885631836 "O3" 3 1
2016 78 915.668 -36 10 0.168044025701501 "O3" 3 1
2017 89 1095.581 -36 10 -2.9293493250719 "O3" 3 1
2018 6 144.496 -13 10 4.17884032556647 "O3" 3 1
2019 61 782.411 -13 10 -0.198284364737897 "O3" 3 1
2020 71 851.952 -13 10 0.786459386172215 "O3" 3 1
2021 92 1117.686 -13 10 -0.820329839007395 "O3" 3 1
2022 16 228.441 -5 10 0.809770513746929 "O3" 3 1
2023 42 538.557 -5 10 0.0165313796710023 "O3" 3 1
2024 48 590.062 -5 10 -0.565341825007507 "O3" 3 1
2025 55 646.893 -5 10 0.626787609644074 "O3" 3 1
2026 1 51.989 0 10 5.89762218686342 "O3" 3 0
2027 3 107.114 0 10 8.69369681696914 "O3" 3 0
2028 35 485.318 0 10 1.9329731799119 "O3" 3 1
2029 58 757.842 0 10 -1.57290879029626 "O3" 3 1
2030 8 165.336 5 10 0.67224707103907 "O3" 3 1
2031 23 287.291 5 10 4.96822205876482 "O3" 3 1
2032 50 605.394 5 10 -0.0841188449546594 "O3" 3 1
2033 53 627.991 5 10 1.83344177661327 "O3" 3 1
2034 37 502.098 13 10 1.74933947021597 "O3" 3 1
2035 68 828.658 13 10 -0.152811986733127 "O3" 3 1
2036 96 1154.026 13 10 -0.49798492026835 "O3" 3 1
2037 101 1189.205 13 10 0.397225525735571 "O3" 3 1
2038 44 553.81 36 10 0.787247462511602 "O3" 3 1
2039 80 935.974 36 10 -1.7341934943689 "O3" 3 1
2040 82 959.15 36 10 0.638997667608187 "O3" 3 1
2041 108 1240.807 36 10 -1.0237498225378 "O3" 3 1
2182 29 666.279 -36 -10 2.55966323981842 "O2" 3 1
2183 34 715.372 -36 -10 1.59701882902159 "O2" 3 1
2184 89 1666.202 -36 -10 1.89573140228417 "O2" 3 1
2185 107 1793.223 -36 -10 2.91517327172225 "O2" 3 1
2186 13 263.332 -13 -10 3.0634349174014 "O2" 3 1
2187 40 770.608 -13 -10 -0.236909491059538 "O2" 3 1
2188 62 1318.1 -13 -10 2.05729216764744 "O2" 3 1
2189 111 1821.737 -13 -10 1.96335876220828 "O2" 3 1
2190 10 235.501 -5 -10 2.14664454298374 "O2" 3 1
2191 38 755.392 -5 -10 -0.534394636083085 "O2" 3 1
2192 81 1477.973 -5 -10 -0.0535222494091828 "O2" 3 1
2193 94 1700.897 -5 -10 3.01181359874045 "O2" 3 1
2194 2 84.387 0 -10 -0.384020932782022 "O2" 3 0
2195 18 312.584 0 -10 -1.58996264460842 "O2" 3 1
2196 74 1418.292 0 -10 1.84935780797805 "O2" 3 1
2197 92 1684.788 0 -10 3.21183997265758 "O2" 3 1
2198 15 280.609 5 -10 -10 "O2" 3 0
2199 36 735.196 5 -10 -0.121945119250073 "O2" 3 1
2200 53 882.853 5 -10 0.606450312855669 "O2" 3 1
2201 69 1375.941 5 -10 2.12378693210867 "O2" 3 1
2202 22 350.28 13 -10 -1.91794034767082 "O2" 3 1
2203 25 375.882 13 -10 0.427182444153706 "O2" 3 1
2204 99 1734.292 13 -10 -1.7095764112437 "O2" 3 1
2205 103 1766.037 13 -10 -1.86287953437057 "O2" 3 1
2206 4 165.6 36 -10 -2.09239289720856 "O2" 3 1
2207 32 693.724 36 -10 0.657369352172718 "O2" 3 1
2208 44 806.235 36 -10 -1.4019761078165 "O2" 3 1
2209 77 1445.638 36 -10 -2.9869958397512 "O2" 3 1
2210 12 254.833 -36 -5 5.79374831609239 "O2" 3 1
2211 59 1291.029 -36 -5 2.65678368826695 "O2" 3 1
2212 78 1454.452 -36 -5 -0.144488732754076 "O2" 3 1
2213 105 1778.571 -36 -5 0.981667671467566 "O2" 3 1
2214 45 813.835 -13 -5 1.18380559711918 "O2" 3 1
2215 64 1334.755 -13 -5 1.69214702169289 "O2" 3 1
2216 90 1672.348 -13 -5 2.62999167818899 "O2" 3 1
2217 101 1751.136 -13 -5 1.62327833029638 "O2" 3 1
2218 9 218.447 -5 -5 12.1314027051672 "O2" 3 0
2219 31 685.096 -5 -5 2.35676871220955 "O2" 3 1
2220 37 746.492 -5 -5 0.44049704229555 "O2" 3 1
2221 51 867.902 -5 -5 -1.7211102474973 "O2" 3 1
2222 7 199.914 0 -5 12.4634791229718 "O2" 3 0
2223 28 407.942 0 -5 -0.888589890669604 "O2" 3 1
2224 43 799.264 0 -5 0.568878230993983 "O2" 3 1
2225 57 1276.118 0 -5 1.60017262760147 "O2" 3 1
2226 14 273.209 5 -5 -0.852331523941285 "O2" 3 1
2227 48 839.245 5 -5 -1.00311512265506 "O2" 3 1
2228 66 1351.015 5 -5 -0.30345551303949 "O2" 3 1
2229 82 1485.334 5 -5 0.0420277669383416 "O2" 3 1
2230 16 294.026 13 -5 -5 "O2" 3 0
2231 21 341.413 13 -5 2.28800903730758 "O2" 3 1
2232 96 1713.308 13 -5 -0.279171276468463 "O2" 3 1
2233 108 1801.832 13 -5 -1.45551648407666 "O2" 3 1
2234 1 61.979 36 -5 -2.84567869030812 "O2" 3 0
2235 55 902.871 36 -5 -2.06645608893018 "O2" 3 1
2236 68 1367.726 36 -5 0.706659210751527 "O2" 3 1
2237 71 1393.799 36 -5 -1.58511900352684 "O2" 3 1
2238 39 762.127 -36 5 0.833897079373674 "O2" 3 1
2239 67 1357.787 -36 5 -2.28774382019955 "O2" 3 1
2240 70 1384.522 -36 5 -0.798328886320258 "O2" 3 1
2241 102 1758.658 -36 5 -0.729577950036808 "O2" 3 1
2242 33 704.476 -13 5 0.746090327701419 "O2" 3 1
2243 47 831.25 -13 5 0.0682285049657892 "O2" 3 1
2244 63 1325.686 -13 5 1.72268395108339 "O2" 3 1
2245 84 1503.42 -13 5 1.60811444076219 "O2" 3 1
2246 20 331.712 -5 5 1.28723348753153 "O2" 3 1
2247 50 859.293 -5 5 -1.050434286246 "O2" 3 1
2248 54 889.474 -5 5 -3.66297239058124 "O2" 3 1
2249 95 1707.027 -5 5 0.795662874223182 "O2" 3 1
2250 58 1283.479 0 5 1.47063374420674 "O2" 3 1
2251 86 1644.986 0 5 1.21779816597911 "O2" 3 1
2252 93 1692.875 0 5 1.58712199247215 "O2" 3 1
[truncated: 853 more rows]
